# Supplementary material for: The MADS-box gene FveSEP3 plays essential roles in flower organogenesis and fruit development in woodland strawberry
Source: Hortic Res. 2021 Dec 1;8:247. doi: 10.1038/s41438-021-00673-1 (PMC8632884; doi:10.1038/s41438-021-00673-1)
Supplement: Supplementary file 2 — Dataset 1 [file 41438_2021_673_MOESM2_ESM.xlsx]

## Sheet: WT-Pol vs. WT-Unpol
Data S1: Sheet 1 , differentially expressed genes in the pairwise comparison between WT-Pol and WT-Unpol in fruit at 7 DPA.
Genes with Fold Change > 2.0 and padj < 0.05 are shown.
Gene ID	log2 Fold Change	p-value	padj	Regulation	WT-Pol-1	WT-Pol-2	WT-Pol-3	WT-Unpol-1	WT-Unpol-2	WT-Unpol-3	Symbol	Description
FvH4_3g14630	10.1547	1.12147e-05	0.000189329	Up	12	112	451	0	0	0	LCR75,LCR79	low-molecular-weight cysteine-rich 75
FvH4_2g27140	9.56188	9.17003e-06	0.000160806	Up	12	87	284	0	0	0	ATGA3OX1,GA3OX1,GA4	gibberellin 3-oxidase 1
FvH4_4g10090	8.97212	8.38881e-05	0.000981955	Up	4	91	163	0	0	0
FvH4_4g17150	8.86539	8.97099e-06	0.000158024	Up	9	105	346	0	1	0	CYP89A6	cytochrome P450, family 87, subfamily A, polypeptide 6
FvH4_3g01190	8.81422	9.1732e-08	2.9101e-06	Up	61	906	3918	1	1	10		Bifunctional inhibitor/lipid-transfer protein/seed storage 2S albumin superfamily protein
FvH4_6g09320	8.25611	0.000458517	0.00384791	Up	2	70	431	2	0	0	CYP714A1	cytochrome P450, family 714, subfamily A, polypeptide 1
FvH4_4g05700	8.24257	5.58528e-08	1.87216e-06	Up	7	37	110	0	0	0
FvH4_1g14530	8.03429	1.12633e-06	2.6762e-05	Up	17	103	344	1	0	1
FvH4_2g30021	7.76636	8.20696e-08	2.62157e-06	Up	12	54	150	0	0	1	ATGA3OX1,GA3OX1,GA4	gibberellin 3-oxidase 1
FvH4_1g11030	7.74656	2.04269e-09	1.00803e-07	Up	115	355	1043	3	0	5
FvH4_5g12610	7.5872	1.89719e-07	5.5114e-06	Up	14	19	65	0	0	0	PFT1	phytochrome and flowering time regulatory protein (PFT1)
FvH4_4g28830	7.52451	4.90477e-08	1.68565e-06	Up	82	294	1046	5	0	4
FvH4_6g52360	7.45533	0.0008194	0.00614417	Up	3	117	358	0	0	3		PQ-loop repeat family protein / transmembrane family protein
FvH4_4g21350	7.32823	1.33434e-08	5.43502e-07	Up	250	1663	7026	14	8	40		Carbohydrate-binding X8 domain superfamily protein
FvH4_2g02230	7.22855	1.02999e-05	0.000176575	Up	3	16	57	0	0	0	AGL62	AGAMOUS-like 62
FvH4_2g19350	7.14852	4.98354e-08	1.70659e-06	Up	112	429	1064	6	0	7		alpha/beta-Hydrolases superfamily protein
FvH4_7g24960	7.10592	4.84468e-05	0.000627444	Up	2	8	59	0	0	0		Glutaredoxin family protein
FvH4_3g18480	6.99809	3.53616e-06	7.01009e-05	Up	10	48	11	0	0	0		Pollen Ole e 1 allergen and extensin family protein
FvH4_4g02050	6.89142	2.84462e-05	0.000404135	Up	4	10	46	0	0	0		Plant self-incompatibility protein S1 family
FvH4_5g37770	6.73156	4.63436e-05	0.000606405	Up	11	44	3	0	0	0		Late embryogenesis abundant (LEA) hydroxyproline-rich glycoprotein family
FvH4_4g25850	6.71948	6.50833e-10	3.5703e-08	Up	20	63	296	2	1	1	SAV3,TAA1,WEI8	tryptophan aminotransferase of Arabidopsis 1
FvH4_5g07230	6.68908	2.48718e-05	0.000362865	Up	9	41	6	0	0	0		RPM1-interacting protein 4 (RIN4) family protein
FvH4_5g18530	6.63535	0.00158783	0.0103473	Up	14	119	429	7	0	0	CYP72A15	cytochrome P450, family 72, subfamily A, polypeptide 15
FvH4_5g10210	6.59057	4.42271e-08	1.54716e-06	Up	8	89	181	0	2	1		nodulin MtN21 /EamA-like transporter family protein
FvH4_3g44220	6.55724	0.00021794	0.00214916	Up	1	13	34	0	0	0	GATA29	GATA transcription factor 29
FvH4_6g47032	6.53098	8.59797e-05	0.00100035	Up	2	20	26	0	0	0	ATEXP23,ATEXPA23,ATHEXP,ALPHA,1.17,EXPA23	expansin A23
FvH4_3g01230	6.52584	0.00023566	0.00227722	Up	1	13	33	0	0	0
FvH4_4g06730	6.48532	2.47573e-06	5.17439e-05	Up	17	24	49	1	0	0		Defensin-like (DEFL) family protein
FvH4_7g27773	6.38864	0.000622722	0.00496779	Up	5	127	377	1	5	0	AtGH9B6,GH9B6	glycosyl hydrolase 9B6
FvH4_6g08020	6.34958	1.71578e-08	6.83208e-07	Up	37	60	56	1	0	1		Plant invertase/pectin methylesterase inhibitor superfamily protein
FvH4_6g00850	6.31846	2.14385e-05	0.000320883	Up	9	61	14	0	0	1		Late embryogenesis abundant protein (LEA) family protein
FvH4_2g24200	6.28783	3.0928e-06	6.24918e-05	Up	22	104	284	3	0	3	ATC/VIF1,C/VIF1	cell wall / vacuolar inhibitor of fructosidase 1
FvH4_3g13830	6.27422	2.05739e-05	0.000311169	Up	16	16	9	0	0	0		Eukaryotic aspartyl protease family protein
FvH4_1g13140	6.2695	0.000401191	0.00345222	Up	13	28	1	0	0	0
FvH4_3g39200	6.18374	0.000315257	0.00286874	Up	6	60	224	0	3	1	ATBZIP34,BZIP34	Basic-leucine zipper (bZIP) transcription factor family protein
FvH4_6g52040	6.14605	1.61508e-05	0.000254559	Up	6	26	97	0	0	2	CYP724A1	cytochrome P450, family 724, subfamily A, polypeptide 1
FvH4_3g04620	6.13818	5.74793e-09	2.55777e-07	Up	19	74	179	0	3	1	scpl31	serine carboxypeptidase-like 31
FvH4_5g33461	6.12438	0.000776303	0.00588792	Up	3	3	29	0	0	0		Zinc-finger domain of monoamine-oxidase A repressor R1 protein
FvH4_3g23740	6.09984	0.000204891	0.00204361	Up	10	91	357	6	0	2		Pectin lyase-like superfamily protein
FvH4_2g20680	6.09654	1.16296e-05	0.000195183	Up	14	20	35	1	0	0	SPH1	S-protein homologue 1
FvH4_7g08460	6.07748	0.000122442	0.00134465	Up	9	71	243	0	2	3	AtGH9B12,GH9B12	glycosyl hydrolase 9B12
FvH4_4g24940	6.07666	8.07205e-07	1.99384e-05	Up	56	103	371	4	0	5		Plant invertase/pectin methylesterase inhibitor superfamily protein
FvH4_6g38010	6.06298	0.00064272	0.00508343	Up	19	16	1	0	0	0	EMB258,MAN,VCL1	vacuoleless1 (VCL1)
FvH4_4g21500	6.0297	2.39494e-05	0.000352525	Up	11	41	16	0	0	1		Plant invertase/pectin methylesterase inhibitor superfamily
FvH4_2g28630	5.99086	0.00113881	0.00799419	Up	2	4	26	0	0	0	TPR2	TOPLESS-related 2
FvH4_5g01841	5.96761	2.31953e-06	4.91013e-05	Up	26	79	15	1	0	1		Calcium-dependent lipid-binding (CaLB domain) family protein
FvH4_4g01040	5.954	4.8218e-05	0.000625967	Up	11	43	11	1	0	0		Bax inhibitor-1 family protein
FvH4_5g34660	5.94672	0.00580052	0.0282682	Up	0	5	26	0	0	0	AtMYB113,MYB113	myb domain protein 113
FvH4_2g28640	5.92208	0.000312249	0.00285148	Up	2	14	44	0	0	1	TPL,WSIP1	Transducin family protein / WD-40 repeat family protein
FvH4_3g19220	5.92128	0.000202136	0.00202355	Up	5	16	11	0	0	0		UDP-Glycosyltransferase superfamily protein
FvH4_7g22491	5.89641	2.73266e-05	0.0003917	Up	21	31	10	0	0	1		glycosyl hydrolase family 17 protein
FvH4_6g02640	5.87973	0.000789913	0.00596568	Up	5	24	3	0	0	0	CDR1	Eukaryotic aspartyl protease family protein
FvH4_3g42780	5.87223	0.000393587	0.00340446	Up	9	4	17	0	0	0	VCR	varicose-related
FvH4_6g07000	5.85843	0.000204388	0.00204079	Up	3	18	37	1	0	0	TPR3	TOPLESS-related 3
FvH4_3g13000	5.81813	5.44607e-24	1.57221e-20	Up	120	260	247	8	2	2	UGT78D2	UDP-glucosyl transferase 78D2
FvH4_4g02340	5.80452	0.000517665	0.00426676	Up	2	10	43	0	0	1	DRIP1	DREB2A-interacting protein 1
FvH4_6g23031	5.80196	0.000330565	0.00297521	Up	5	10	14	0	0	0	PLT2	Integrase-type DNA-binding superfamily protein
FvH4_6g37970	5.80168	0.00555069	0.0273508	Up	19	11	0	0	0	0
FvH4_2g24190	5.75424	9.55609e-12	8.39156e-10	Up	29	121	392	4	3	4	ATC/VIF1,C/VIF1	cell wall / vacuolar inhibitor of fructosidase 1
FvH4_6g15520	5.74657	1.03416e-05	0.000177049	Up	27	67	9	1	0	1	LCR73	low-molecular-weight cysteine-rich 73
FvH4_6g00870	5.72892	0.000948965	0.00691368	Up	5	4	18	0	0	0
FvH4_2g14550	5.71902	0.00731697	0.0337011	Up	0	9	18	0	0	0	YUC10	Flavin-containing monooxygenase family protein
FvH4_6g45851	5.69392	0.0103885	0.0442418	Up	0	4	22	0	0	0		F-box/RNI-like superfamily protein
FvH4_1g17900	5.68621	0.000108786	0.00121759	Up	7	18	27	1	0	0
FvH4_2g19730	5.68375	0.000142638	0.00152629	Up	12	35	7	0	0	1	SPH1	S-protein homologue 1
FvH4_4g27740	5.64979	0.000954269	0.00694574	Up	3	9	14	0	0	0
FvH4_6g03841	5.64567	8.54693e-05	0.000996422	Up	11	29	12	0	0	1		Seed maturation protein
FvH4_2g19630	5.62973	0.0107907	0.0455693	Up	0	5	20	0	0	0	ABI3,SIS10	AP2/B3-like transcriptional factor family protein
FvH4_6g33790	5.62365	2.19062e-12	2.20927e-10	Up	50	77	141	4	0	2	ATC/VIF1,C/VIF1	cell wall / vacuolar inhibitor of fructosidase 1
FvH4_6g35100	5.61863	9.70965e-12	8.46205e-10	Up	31	120	384	5	3	4		Pectin lyase-like superfamily protein
FvH4_2g35253	5.47624	0.00123607	0.00849869	Up	5	6	12	0	0	0	ATST2A,ST2A	sulfotransferase 2A
FvH4_1g15740	5.47361	0.00333438	0.0184892	Up	10	13	1	0	0	0
FvH4_5g13780	5.4197	0.00319678	0.0178981	Up	2	16	5	0	0	0
FvH4_2g21380	5.40279	0.000315399	0.0028689	Up	21	18	5	0	1	0		Sec14p-like phosphatidylinositol transfer family protein
FvH4_7g22495	5.39681	0.00192281	0.0120574	Up	3	9	10	0	0	0
FvH4_7g34100	5.39555	2.44404e-05	0.000357474	Up	21	45	13	2	0	0	EXO	Phosphate-responsive 1 family protein
FvH4_4g20391	5.3824	0.00638087	0.0304727	Up	4	1	16	0	0	0
FvH4_6g10880	5.37564	1.46122e-10	9.17033e-09	Up	10077	27153	75884	955	673	1356		Thioredoxin superfamily protein
FvH4_6g31531	5.3712	0.00184832	0.0117079	Up	4	12	6	0	0	0
FvH4_6g03670	5.3667	1.6513e-05	0.000259257	Up	17	40	20	2	0	0		DNA-binding storekeeper protein-related transcriptional regulator
FvH4_3g11531	5.35816	0.0055169	0.0272191	Up	1	6	14	0	0	0
FvH4_6g35120	5.33224	0.0003188	0.00289507	Up	12	23	7	0	1	0		Leucine-rich repeat protein kinase family protein
FvH4_3g19830	5.31865	0.00286849	0.0164878	Up	13	4	4	0	0	0
FvH4_6g51310	5.31418	0.00202856	0.0125802	Up	4	10	7	0	0	0		Oleosin family protein
FvH4_6g28900	5.29231	0.00549994	0.0271715	Up	12	8	1	0	0	0
FvH4_6g50010	5.25908	0.00379677	0.0204064	Up	2	37	2	0	1	0		Matrixin family protein
FvH4_6g53340	5.21955	0.00596115	0.0289107	Up	2	4	13	0	0	0		Aldolase-type TIM barrel family protein
FvH4_2g40180	5.21841	0.00375783	0.0202395	Up	5	12	3	0	0	0	RCE1	RUB1 conjugating enzyme 1
FvH4_3g09850	5.19105	0.000494521	0.00410679	Up	11	20	7	1	0	0		Bifunctional inhibitor/lipid-transfer protein/seed storage 2S albumin superfamily protein
FvH4_2g02120	5.17804	0.00816959	0.036622	Up	1	1	33	1	0	0		CAP (Cysteine-rich secretory proteins, Antigen 5, and Pathogenesis-related 1 protein) superfamily protein
FvH4_4g05010	5.17103	8.24257e-09	3.54492e-07	Up	48	98	24	3	0	2		Adenine nucleotide alpha hydrolases-like superfamily protein
FvH4_1g16820	5.166	9.50853e-05	0.00109155	Up	62	113	405	11	0	8
FvH4_5g37390	5.15516	0.00363533	0.0197827	Up	5	10	4	0	0	0		Major facilitator superfamily protein
FvH4_3g43100	5.15377	0.0112974	0.0473121	Up	1	3	14	0	0	0	PLT2	Integrase-type DNA-binding superfamily protein
FvH4_1g20350	5.15147	0.000398196	0.00343568	Up	19	94	398	2	1	13		Peroxidase superfamily protein
FvH4_2g25950	5.14817	0.00500399	0.025222	Up	8	9	2	0	0	0		Plant invertase/pectin methylesterase inhibitor superfamily protein
FvH4_5g12970	5.14662	0.00448044	0.0231749	Up	5	11	3	0	0	0	TET11	tetraspanin11
FvH4_6g16920	5.14061	2.29032e-06	4.8572e-05	Up	25	59	16	2	0	1	ATEXP9,ATEXPA9,ATHEXP,ALPHA,1.10,EXP9,EXPA9	expansin A9
FvH4_2g29280	5.13388	0.00162619	0.0105586	Up	3	9	23	0	0	1
FvH4_5g00600	5.12412	4.93451e-06	9.44962e-05	Up	24	62	13	2	0	1		Plant invertase/pectin methylesterase inhibitor superfamily protein
FvH4_2g16860	5.11322	5.88283e-10	3.25813e-08	Up	53	116	36	2	4	0		CAP (Cysteine-rich secretory proteins, Antigen 5, and Pathogenesis-related 1 protein) superfamily protein
FvH4_3g44750	5.10636	2.18413e-05	0.000325843	Up	10	32	60	0	3	0		Disease resistance-responsive (dirigent-like protein) family protein
FvH4_6g33460	5.08763	3.99726e-11	2.96838e-09	Up	43	79	181	7	1	2	ATEXP9,ATEXPA9,ATHEXP,ALPHA,1.10,EXP9,EXPA9	expansin A9
FvH4_1g15931	5.08515	0.00442348	0.0229522	Up	4	9	5	0	0	0
FvH4_7g28980	5.07729	0.000158619	0.00166361	Up	7	14	66	3	0	0	ARR2,RR2	response regulator 2
FvH4_6g16730	5.06735	0.00610973	0.0294212	Up	4	11	3	0	0	0	ACA7,ATACA7	alpha carbonic anhydrase 7
FvH4_7g08030	5.06557	4.78752e-08	1.65521e-06	Up	38	98	22	3	0	2		Late embryogenesis abundant protein, group 1 protein
FvH4_1g17862	5.05727	0.00776981	0.0353027	Up	3	3	11	0	0	0
FvH4_4g25890	5.05268	3.10128e-06	6.26085e-05	Up	26	53	15	2	0	1		Peroxidase superfamily protein
FvH4_4g13900	5.02063	0.0053956	0.0267349	Up	8	4	5	0	0	0	BGAL13	glycosyl hydrolase family 35 protein
FvH4_6g14460	5.01955	4.42812e-08	1.54716e-06	Up	74	245	688	13	9	12
FvH4_4g02612	5.01312	0.00320714	0.0179387	Up	2	7	23	0	1	0
FvH4_1g09030	5.01156	8.90962e-05	0.00103245	Up	25	24	11	2	0	0		Leucine-rich repeat protein kinase family protein
FvH4_2g29990	4.96321	0.010245	0.0437677	Up	2	4	10	0	0	0		2-oxoglutarate (2OG) and Fe(II)-dependent oxygenase superfamily protein
FvH4_7g22494	4.93883	1.86374e-05	0.000287326	Up	22	55	10	2	0	1		O-Glycosyl hydrolases family 17 protein
FvH4_3g26030	4.92073	0.000156281	0.00164583	Up	7	18	54	3	0	0	XTH1	xyloglucan endotransglucosylase/hydrolase 1
FvH4_5g31500	4.91982	0.00290118	0.0166267	Up	9	45	218	0	6	3
FvH4_6g05360	4.90891	0.000204938	0.00204361	Up	56	122	366	10	0	11		Vacuolar iron transporter (VIT) family protein
FvH4_2g39670	4.9072	3.43274e-13	4.21698e-11	Up	96	248	73	9	0	6
FvH4_1g15720	4.90656	0.0023153	0.0140052	Up	3	18	10	0	1	0
FvH4_5g30570	4.90064	0.00979853	0.0423204	Up	6	8	2	0	0	0		ENTH/ANTH/VHS superfamily protein
FvH4_3g39330	4.89671	0.000278788	0.00259551	Up	1	27	77	2	0	2	CPR30	F-box and associated interaction domains-containing protein
FvH4_3g42000	4.88866	4.38967e-07	1.16394e-05	Up	41	73	22	5	0	0
FvH4_7g25270	4.87527	2.44265e-07	6.89644e-06	Up	64	255	666	14	8	15
FvH4_2g32770	4.86452	1.64441e-10	1.01544e-08	Up	30	97	152	2	5	3		Plant protein of unknown function (DUF247)
FvH4_2g39940	4.85733	2.21281e-06	4.74511e-05	Up	30	58	19	4	0	0		Protein of unknown function (DUF620)
FvH4_3g08030	4.84817	4.08896e-08	1.45284e-06	Up	26	37	93	4	1	1		Cysteine proteinases superfamily protein
FvH4_7g30990	4.83262	3.17269e-11	2.41826e-09	Up	45	143	74	7	0	3	AGP20,AtAGP20	arabinogalactan protein 20
FvH4_3g01420	4.79938	8.75599e-06	0.00015472	Up	9	35	116	0	3	3	ALE,ALE1	PA-domain containing subtilase family protein
FvH4_6g10010	4.79581	6.88441e-11	4.73201e-09	Up	46	55	131	2	2	5	ATEXP8,ATEXPA8,ATHEXP,ALPHA,1.11,EXP8,EXPA8	expansin A8
FvH4_7g09600	4.78606	0.00397377	0.0211121	Up	2	12	14	0	1	0
FvH4_6g18520	4.76608	9.59805e-11	6.29736e-09	Up	53	122	54	7	2	0
FvH4_6g34930	4.76404	2.92871e-11	2.25462e-09	Up	77	126	47	8	0	2
FvH4_5g30371	4.75008	6.50606e-08	2.14042e-06	Up	20	45	110	3	3	1		nodulin MtN21 /EamA-like transporter family protein
FvH4_3g18490	4.72572	9.72176e-07	2.3535e-05	Up	37	88	28	0	0	6		Pollen Ole e 1 allergen and extensin family protein
FvH4_3g21550	4.7213	0.000321197	0.00291246	Up	16	23	10	2	0	0
FvH4_6g02671	4.72058	1.37788e-10	8.6709e-09	Up	60	165	47	8	2	1		Protein of unknown function (DUF1685)
FvH4_7g05810	4.71147	0.000265817	0.00250893	Up	22	119	345	16	1	5	LCR12	low-molecular-weight cysteine-rich 12
FvH4_6g47530	4.69373	6.29328e-05	0.000773926	Up	31	79	8	5	0	0	ATPTEN1,PTEN1	Calcium/lipid-binding (CaLB) phosphatase
FvH4_6g24970	4.68312	2.72962e-09	1.30519e-07	Up	52	129	34	6	0	3		hydroxyproline-rich glycoprotein family protein
FvH4_3g38510	4.67207	2.79188e-12	2.75549e-10	Up	64	144	432	13	5	10	ATPDR3,PDR3	pleiotropic drug resistance 3
FvH4_3g42790	4.66873	0.000518841	0.00427188	Up	9	15	22	2	0	0	VCS	Transducin/WD40 repeat-like superfamily protein
FvH4_6g18200	4.66851	0.00285234	0.0164194	Up	5	11	10	0	1	0		Protein of unknown function (DUF1637)
FvH4_4g30390	4.66712	6.70908e-08	2.20094e-06	Up	33	61	26	2	0	3	ATSNAP30,SNAP30	soluble N-ethylmaleimide-sensitive factor adaptor protein 30
FvH4_1g13460	4.64627	8.63738e-13	9.49906e-11	Up	144	330	78	16	1	7		Protein kinase superfamily protein
FvH4_1g21180	4.62992	1.25344e-10	7.95127e-09	Up	73	162	43	6	0	6		Late embryogenesis abundant (LEA) hydroxyproline-rich glycoprotein family
FvH4_7g02910	4.62322	4.61124e-10	2.62307e-08	Up	51	146	37	6	2	2		Pectin lyase-like superfamily protein
FvH4_6g02670	4.61272	9.66969e-06	0.000168164	Up	236	445	120	31	3	3	ANX2	Malectin/receptor-like protein kinase family protein
FvH4_6g41430	4.58723	3.69187e-07	1.00075e-05	Up	373	860	256	53	9	7		Pectin lyase-like superfamily protein
FvH4_3g10130	4.55828	0.00226414	0.0137426	Up	2	5	55	1	0	2	STPL,WOX8	WUSCHEL related homeobox 8
FvH4_3g14800	4.55719	1.28474e-08	5.27015e-07	Up	22	97	313	7	6	7		Leucine-rich repeat (LRR) family protein
FvH4_6g02620	4.5417	4.37624e-11	3.21877e-09	Up	64	192	52	9	3	2		Eukaryotic aspartyl protease family protein
FvH4_1g06050	4.53893	3.223e-08	1.19479e-06	Up	21	71	187	3	3	7	AHP4	HPT phosphotransmitter 4
FvH4_7g30340	4.51842	0.000712627	0.00549984	Up	6	14	43	0	0	3		CBS domain-containing protein with a domain of unknown function (DUF21)
FvH4_2g07020	4.48694	1.46553e-06	3.33134e-05	Up	46	133	24	9	0	1		CAP (Cysteine-rich secretory proteins, Antigen 5, and Pathogenesis-related 1 protein) superfamily protein
FvH4_7g22220	4.47841	1.0221e-06	2.46402e-05	Up	33	75	17	4	0	2		Uncharacterised protein family (UPF0497)
FvH4_3g31680	4.47442	6.26436e-06	0.000116957	Up	14	32	82	0	3	3	ACA7,ATACA7	alpha carbonic anhydrase 7
FvH4_3g09520	4.47193	8.57364e-13	9.47408e-11	Up	77	168	54	7	5	2		myosin heavy chain-related
FvH4_2g30420	4.46312	0.00816705	0.036622	Up	11	10	2	0	0	1		P-loop containing nucleoside triphosphate hydrolases superfamily protein
FvH4_1g22900	4.45988	9.28296e-15	1.74301e-12	Up	142	373	120	21	6	4
FvH4_5g24910	4.4583	0.000600438	0.00482334	Up	11	10	44	0	3	0
FvH4_6g52130	4.45696	0.0030278	0.0171753	Up	10	30	2	1	0	1
FvH4_2g08640	4.43102	4.15362e-12	3.86805e-10	Up	121	341	93	17	1	10	PERK4	roline-rich extensin-like receptor kinase 4
FvH4_4g23640	4.41859	0.00118968	0.00825837	Up	8	16	15	2	0	0	ACOS5	acyl-CoA synthetase 5
FvH4_2g03840	4.4144	3.78124e-09	1.75357e-07	Up	51	94	288	10	1	12		Glycosyl hydrolase family 10 protein
FvH4_7g29541	4.40877	0.00203601	0.0126131	Up	7	26	8	0	0	2	ADF7	actin depolymerizing factor 7
FvH4_7g12690	4.39874	0.00107716	0.00764744	Up	129	319	85	24	0	5		pfkB-like carbohydrate kinase family protein
FvH4_3g38130	4.37861	5.41484e-07	1.39679e-05	Up	41	74	24	1	0	6		Adenine nucleotide alpha hydrolases-like superfamily protein
FvH4_5g30180	4.37214	0.00841355	0.0375408	Up	3	31	188	11	1	1	ARPN	plantacyanin
FvH4_5g16450	4.36403	0.000113724	0.00126159	Up	243	566	122	37	1	13		Peroxidase superfamily protein
FvH4_3g21960	4.36237	0.000272976	0.00255341	Up	334	673	193	54	1	12	COBL11	COBRA-like protein 11 precursor
FvH4_5g35560	4.35955	3.74359e-12	3.57265e-10	Up	111	249	74	15	1	7
FvH4_6g54010	4.35711	8.68672e-09	3.72899e-07	Up	69	191	42	10	0	6
FvH4_1g24680	4.354	0.000212265	0.00210398	Up	17	65	11	5	0	0		Putative membrane lipoprotein
FvH4_5g16740	4.35242	3.23275e-08	1.19549e-06	Up	45	82	40	8	0	1	ATLPP2,ATPAP2,LPP2	lipid phosphate phosphatase 2
FvH4_3g42280	4.34887	4.01467e-07	1.07938e-05	Up	57	197	27	10	0	5		serine-rich protein-related
FvH4_6g45110	4.34091	0.00895995	0.0395206	Up	10	8	3	1	0	0		Late embryogenesis abundant (LEA) hydroxyproline-rich glycoprotein family
FvH4_6g43060	4.29579	3.28134e-07	9.0003e-06	Up	634	1266	366	88	9	32		Pectin lyase-like superfamily protein
FvH4_5g20650	4.28455	3.37819e-05	0.000465786	Up	226	483	118	27	1	19	MIOX4	myo-inositol oxygenase 4
FvH4_7g22230	4.2638	6.86139e-05	0.000831831	Up	32	99	9	7	0	1		Uncharacterised protein family (UPF0497)
FvH4_2g05940	4.25728	5.87052e-18	2.6073e-15	Up	337	641	187	38	7	21		Carbohydrate-binding X8 domain superfamily protein
FvH4_4g18670	4.24881	1.05054e-05	0.000179454	Up	1759	3873	1050	263	17	115		Plant invertase/pectin methylesterase inhibitor superfamily
FvH4_3g14210	4.23417	0.00445321	0.0230754	Up	16	2	16	1	0	1	CYP71A25	cytochrome P450, family 71, subfamily A, polypeptide 25
FvH4_6g49710	4.23284	0.00703363	0.032724	Up	5	29	2	1	0	1	CDR1	Eukaryotic aspartyl protease family protein
FvH4_5g25860	4.22528	5.72917e-08	1.91484e-06	Up	67	177	44	13	0	4	ATMLO5,MLO5	Seven transmembrane MLO family protein
FvH4_5g37920	4.22348	0.000427256	0.00363309	Up	118	252	89	21	0	7		Eukaryotic aspartyl protease family protein
FvH4_3g43061	4.22041	1.02362e-06	2.46512e-05	Up	466	790	246	48	4	37
FvH4_3g18470	4.20685	3.34913e-06	6.67946e-05	Up	245	467	174	37	2	15		Pollen Ole e 1 allergen and extensin family protein
FvH4_2g09700	4.20666	2.2403e-06	4.78187e-05	Up	302	574	175	47	4	13		Malectin/receptor-like protein kinase family protein
FvH4_2g30720	4.20348	3.66314e-05	0.000498528	Up	504	1109	273	88	5	23	FLA14	FASCICLIN-like arabinogalactan protein 14 precursor
FvH4_4g25140	4.19905	0.00412202	0.0217198	Up	9	20	5	2	0	0		Peroxidase superfamily protein
FvH4_4g06290	4.18512	0.00214402	0.0131482	Up	12	6	16	1	1	0		F-box family protein
FvH4_4g19290	4.15958	2.80581e-06	5.77027e-05	Up	50	158	21	10	0	4		Protein of unknown function (DUF3511)
FvH4_1g11590	4.15724	2.4234e-13	3.1443e-11	Up	310	635	148	46	8	13	ATPPME1,PPME1	Pectin lyase-like superfamily protein
FvH4_1g05670	4.15173	1.49893e-06	3.39723e-05	Up	433	998	260	71	7	28		glyoxal oxidase-related protein
FvH4_5g01010	4.13895	1.1151e-08	4.6486e-07	Up	104	230	63	18	0	7	UCC1	uclacyanin 1
FvH4_6g41910	4.1362	0.00511083	0.0256416	Up	1	10	35	2	0	1		Zinc-finger domain of monoamine-oxidase A repressor R1 protein
FvH4_5g01960	4.12597	0.00726631	0.0335363	Up	67	178	41	18	0	1		GATA type zinc finger transcription factor family protein
FvH4_7g09720	4.11403	0.000107342	0.00120519	Up	9	26	32	0	2	2		Protein of unknown function (DUF1639)
FvH4_5g00900	4.10456	1.28661e-05	0.000211489	Up	15	31	118	8	1	2		MATE efflux family protein
FvH4_2g02920	4.09344	0.000219018	0.00215702	Up	3	23	167	7	2	4	ATPRB1,PRB1	basic pathogenesis-related protein 1
FvH4_2g01970	4.07589	2.16638e-09	1.06679e-07	Up	1849	3159	7331	415	193	205	ATPRP4,PRP4	proline-rich protein 4
FvH4_5g30590	4.07313	0.000622579	0.00496779	Up	12	28	8	1	0	2		ENTH/ANTH/VHS superfamily protein
FvH4_2g33710	4.06272	5.56188e-06	0.000105461	Up	14	29	49	3	1	2
FvH4_3g21200	4.05622	0.000339439	0.00303733	Up	17	38	7	3	0	1
FvH4_4g25150	4.05459	0.000304677	0.00279782	Up	21	52	5	3	0	2
FvH4_6g41850	4.0545	4.09878e-05	0.000548126	Up	17	52	11	2	1	2	RALFL5	RALF-like 5
FvH4_3g43062	4.05155	5.34091e-06	0.000101693	Up	574	1301	327	97	9	42
FvH4_6g49230	4.03527	2.23328e-06	4.7713e-05	Up	414	857	216	68	7	26		Pectate lyase family protein
FvH4_7g16050	4.02199	1.63005e-07	4.87431e-06	Up	29	29	76	4	2	3
FvH4_6g30370	4.02001	0.00368993	0.0199857	Up	83	233	52	22	0	4
FvH4_5g03930	4.01912	2.75557e-15	6.17862e-13	Up	257	553	162	41	9	15	AtENODL9,ENODL9	early nodulin-like protein 9
FvH4_2g30880	4.01762	3.05972e-07	8.48309e-06	Up	447	872	249	65	8	34	AtGH9A4,GH9A4	glycosyl hydrolase 9A4
FvH4_1g21320	4.0018	0.00231048	0.013987	Up	16	23	5	3	0	0	LCR68,PDF2.3	low-molecular-weight cysteine-rich 68
FvH4_7g03120	3.99831	6.32722e-08	2.09052e-06	Up	466	1495	2108	50	107	104	GAMMA-TIP,GAMMA-TIP1,TIP1;1	gamma tonoplast intrinsic protein
FvH4_4g26150	3.98922	2.29194e-07	6.51877e-06	Up	59	82	34	10	2	0		ENTH/VHS/GAT family protein
FvH4_5g02051	3.9697	0.00168744	0.0108616	Up	15	21	7	3	0	0	ADF7	actin depolymerizing factor 7
FvH4_3g39730	3.95163	0.000332656	0.00299054	Up	18	33	8	1	0	3	ATCHX25,CHX25	cation/H+ exchanger 25
FvH4_6g21920	3.94499	8.99628e-07	2.19166e-05	Up	74	217	36	12	0	11		Protein kinase superfamily protein
FvH4_2g26010	3.94239	0.000370255	0.00324172	Up	237	553	164	57	2	12	PGA4	polygalacturonase 4
FvH4_7g34090	3.93712	0.00348626	0.0191293	Up	109	273	73	27	0	7	EXL2	EXORDIUM like 2
FvH4_7g33240	3.93316	2.43541e-06	5.10916e-05	Up	273	696	170	49	6	27
FvH4_2g30010	3.92706	3.26011e-06	6.55286e-05	Up	23	79	212	16	1	7	ATGA3OX1,GA3OX1,GA4	gibberellin 3-oxidase 1
FvH4_7g32060	3.92647	0.000360369	0.00318147	Up	23	51	14	0	0	6		Calcium-binding EF hand family protein
FvH4_5g28150	3.92394	0.00383856	0.0205882	Up	134	241	61	27	0	6	MAPKKK16	mitogen-activated protein kinase kinase kinase 16
FvH4_3g34420	3.91622	0.00293699	0.016773	Up	4	30	9	1	0	2		ferric reductase-like transmembrane component family protein
FvH4_1g11050	3.89974	0.000162305	0.00169153	Up	34	92	31	12	0	0
FvH4_6g52120	3.89833	0.00625463	0.0299504	Up	8	29	4	3	0	0
FvH4_4g06060	3.88582	0.000238798	0.00229868	Up	182	354	89	40	3	5	ATPRK2A,PRK2A	Leucine-rich repeat protein kinase family protein
FvH4_4g22290	3.88413	1.31841e-05	0.000215949	Up	66	89	28	13	0	1
FvH4_6g03781	3.88389	0.000283932	0.0026335	Up	8	30	123	7	5	0		Putative membrane lipoprotein
FvH4_4g24600	3.8667	0.00451435	0.0233085	Up	14	22	4	3	0	0
FvH4_3g06800	3.86319	3.15144e-06	6.351e-05	Up	614	1417	322	121	18	40		Leucine-rich repeat (LRR) family protein
FvH4_7g26440	3.83662	4.51219e-10	2.58583e-08	Up	102	245	72	22	3	7		Pectin lyase-like superfamily protein
FvH4_5g02643	3.83644	8.40518e-11	5.64296e-09	Up	68	59	132	12	4	4		NAD(P)-binding Rossmann-fold superfamily protein
FvH4_3g46080	3.83323	0.00814429	0.0365867	Up	8	15	6	0	2	0	sks12	SKU5 similar 12
FvH4_1g11040	3.82749	2.33892e-09	1.14444e-07	Up	78	196	54	17	3	5
FvH4_3g27800	3.81377	1.04283e-12	1.12019e-10	Up	125	246	75	20	5	9	CPK17	calcium-dependent protein kinase 17
FvH4_2g11830	3.81285	1.85893e-05	0.000286787	Up	243	623	169	44	4	33
FvH4_6g52170	3.81198	2.39584e-07	6.78087e-06	Up	63	174	49	10	0	12	AtTHO2,THO2	THO2
FvH4_6g23652	3.79733	0.00642359	0.0306388	Up	7	12	7	1	0	1
FvH4_6g43111	3.79485	0.00378557	0.0203605	Up	13	23	3	2	0	1
FvH4_4g17130	3.79164	0.000248092	0.0023696	Up	6	24	114	7	1	4		HXXXD-type acyl-transferase family protein
FvH4_1g03300	3.78092	1.84588e-06	4.07594e-05	Up	33	118	28	10	2	2		Rhamnogalacturonate lyase family protein
FvH4_2g23510	3.78077	4.72109e-06	9.10891e-05	Up	15	49	139	4	4	8		Cupredoxin superfamily protein
FvH4_3g07630	3.78006	0.00195083	0.0122033	Up	115	244	79	15	0	20	CIPK20,PKS18,SnRK3.6	CBL-interacting protein kinase 20
FvH4_7g07650	3.77853	0.000270654	0.00254199	Up	39	133	410	31	7	11	CDR1	Eukaryotic aspartyl protease family protein
FvH4_6g03900	3.77059	0.000113314	0.00125877	Up	12	21	29	3	0	2		Cystatin/monellin superfamily protein
FvH4_1g22990	3.76937	1.74236e-13	2.31263e-11	Up	65	165	112	14	4	9		O-Glycosyl hydrolases family 17 protein
FvH4_7g08130	3.75531	1.70179e-11	1.39868e-09	Up	97	197	62	12	3	13	ATMLO1,MLO1	Seven transmembrane MLO family protein
FvH4_5g08570	3.75254	0.000212467	0.00210508	Up	7	20	84	2	2	5
FvH4_3g18850	3.75166	3.6741e-08	1.33417e-06	Up	82	252	60	23	3	6		Bifunctional inhibitor/lipid-transfer protein/seed storage 2S albumin superfamily protein
FvH4_7g25890	3.7509	1.36273e-29	7.86807e-26	Up	4047	6763	10626	528	466	704		Chalcone-flavanone isomerase family protein
FvH4_7g25290	3.74785	4.36055e-06	8.50565e-05	Up	67	143	33	17	2	1	ATCHX15,CHX15	cation/hydrogen exchanger 15
FvH4_5g33621	3.74409	0.00634706	0.0303301	Up	8	10	8	0	1	1		F-box family protein with a domain of unknown function (DUF295)
FvH4_5g37720	3.7386	0.00324605	0.0181081	Up	134	246	98	30	0	11
FvH4_1g08530	3.7376	0.000199648	0.00200298	Up	71	267	775	57	14	25	BG5	beta-1,3-glucanase 5
FvH4_4g31160	3.73116	0.000224892	0.00220079	Up	17	35	10	3	0	2	AGL30	AGAMOUS-like 30
FvH4_7g25250	3.72749	1.19452e-07	3.67832e-06	Up	67	95	26	5	1	9	ATCHX15,CHX15	cation/hydrogen exchanger 15
FvH4_7g07800	3.72645	2.94279e-28	1.35927e-24	Up	596	1337	1571	108	82	92	LAC12	laccase 12
FvH4_6g20700	3.72497	6.98757e-12	6.32855e-10	Up	149	289	79	26	7	9	sks12	SKU5 similar 12
FvH4_6g45120	3.72481	0.00470441	0.0240585	Up	115	310	83	26	0	17		Late embryogenesis abundant (LEA) hydroxyproline-rich glycoprotein family
FvH4_5g37710	3.72037	2.36958e-06	5.00233e-05	Up	51	126	37	15	1	2
FvH4_2g14850	3.71489	7.0646e-10	3.81208e-08	Up	80	218	458	36	9	20		Nodulin MtN3 family protein
FvH4_4g32871	3.7072	8.31692e-08	2.65303e-06	Up	45	65	28	2	2	7
FvH4_5g20350	3.7001	4.15114e-05	0.000553603	Up	13	43	78	1	2	8
FvH4_6g00390	3.69851	1.78928e-08	7.08808e-07	Up	78	161	47	15	1	8		Eukaryotic aspartyl protease family protein
FvH4_5g39630	3.6972	0.000451723	0.00379677	Up	22	51	26	0	0	8
FvH4_1g12640	3.69241	2.92509e-06	5.96853e-05	Up	77	136	17	9	1	9	ATSFH12,SFH12	SEC14-like 12
FvH4_6g08060	3.68857	1.53386e-12	1.59569e-10	Up	156	242	586	29	14	41		nodulin MtN21 /EamA-like transporter family protein
FvH4_5g30481	3.68385	2.00631e-07	5.79196e-06	Up	71	148	31	12	1	8
FvH4_3g38700	3.66318	0.00175795	0.0112447	Up	13	33	11	5	0	0	ATPLC2,PLC2	phospholipase C 2
FvH4_3g18100	3.65993	0.00099686	0.0071833	Up	16	140	359	16	9	20		Leucine-rich repeat (LRR) family protein
FvH4_2g24334	3.65831	0.00916393	0.0401748	Up	5	9	24	0	3	0
FvH4_3g08020	3.65741	6.31137e-05	0.000775325	Up	102	342	907	68	25	28		Cystatin/monellin superfamily protein
FvH4_2g24130	3.65526	8.70351e-06	0.000154265	Up	50	158	34	17	3	1	GATL4	galacturonosyltransferase-like 4
FvH4_6g09300	3.64382	1.23327e-05	0.000204615	Up	51	82	13	2	2	8	CML42	calmodulin like 42
FvH4_4g28850	3.64378	0.0034215	0.0188366	Up	49	120	344	35	1	13
FvH4_3g06770	3.63385	1.18834e-05	0.000198121	Up	32	17	64	3	1	6	ATNRT1:2,NRT1:2,NTL1	nitrate transporter 1:2
FvH4_6g12840	3.63127	0.0100508	0.0431698	Up	2	27	8	0	1	2	ATROPGEF11,PIRF1,ROPGEF11	RHO guanyl-nucleotide exchange factor 11
FvH4_4g06850	3.60542	2.52077e-10	1.51214e-08	Up	88	151	420	26	12	22	AGR,AGR1,ATPIN2,EIR1,PIN2,WAV6	Auxin efflux carrier family protein
FvH4_1g04400	3.59952	7.78737e-08	2.51186e-06	Up	51	128	44	14	2	4	ATROPGEF9,ROPGEF9	RHO guanyl-nucleotide exchange factor 9
FvH4_6g49420	3.59505	4.05973e-07	1.0877e-05	Up	49	126	28	11	2	5		Actin cross-linking protein
FvH4_2g29700	3.59178	0.00446125	0.0230974	Up	12	5	16	1	0	2	AKT6,SPIK	Shaker pollen inward K+ channel
FvH4_4g22630	3.58775	1.2611e-05	0.000208186	Up	18	27	109	5	4	5	ORTH2,VIM1	Zinc finger (C3HC4-type RING finger) family protein
FvH4_4g19840	3.5692	1.50841e-09	7.57318e-08	Up	116	232	77	24	11	3		Pectin lyase-like superfamily protein
FvH4_7g08060	3.55992	1.39339e-05	0.000226622	Up	17	48	134	12	4	3		Heavy metal transport/detoxification superfamily protein
FvH4_3g38820	3.53918	5.52907e-07	1.42198e-05	Up	54	94	263	23	13	3		Defensin-like (DEFL) family protein
FvH4_6g47930	3.53187	1.4617e-06	3.32918e-05	Up	292	548	1185	118	32	49	ATEXP23,ATEXPA23,ATHEXP,ALPHA,1.17,EXPA23	expansin A23
FvH4_3g33302	3.53001	0.00478122	0.0243812	Up	6	10	17	0	1	2	CRK8	cysteine-rich RLK (RECEPTOR-like protein kinase) 8
FvH4_6g40700	3.52887	0.00647679	0.030804	Up	12	4	15	2	0	1
FvH4_6g01610	3.52724	1.8009e-07	5.27147e-06	Up	97	187	51	21	1	10		Calcium-dependent lipid-binding (CaLB domain) family protein
FvH4_6g21330	3.52444	6.83937e-05	0.000830469	Up	50	121	50	20	0	2		calmodulin-binding family protein
FvH4_2g02140	3.51806	4.3793e-13	5.2134e-11	Up	149	274	98	27	6	16	PR-1-LIKE	pathogenesis-related protein-1-like
FvH4_6g45460	3.50819	3.07869e-07	8.51525e-06	Up	85	193	37	18	2	10		O-Glycosyl hydrolases family 17 protein
FvH4_6g08990	3.50815	0.00111928	0.00790087	Up	10	14	20	0	2	2
FvH4_6g17570	3.50524	0.000270174	0.00253851	Up	16	18	60	1	1	7	CYP76G1	cytochrome P450, family 76, subfamily G, polypeptide 1
FvH4_6g10910	3.50519	1.29254e-06	3.01224e-05	Up	29	50	169	8	5	11		Thioredoxin superfamily protein
FvH4_6g43361	3.49887	3.26461e-12	3.15465e-10	Up	335	537	513	14	31	82		Disease resistance-responsive (dirigent-like protein) family protein
FvH4_5g28590	3.49262	0.00600946	0.0290745	Up	9	18	5	1	0	2		Octicosapeptide/Phox/Bem1p family protein
FvH4_7g10190	3.48756	0.00867946	0.0384988	Up	7	11	12	3	0	0		Galactosyltransferase family protein
FvH4_6g20940	3.48372	2.79788e-05	0.000398871	Up	49	80	32	1	1	13
FvH4_6g06790	3.47151	0.00682648	0.0320052	Up	4	16	13	0	2	1		F-box family protein
FvH4_2g03030	3.46201	0.000234738	0.00227022	Up	64	224	591	51	14	26	AGL62	AGAMOUS-like 62
FvH4_7g32590	3.45782	1.04129e-06	2.49207e-05	Up	33	70	23	4	2	6
FvH4_4g04280	3.45113	0.00121375	0.00837763	Up	50	109	14	17	0	1		Protein of unknown function (DUF810)
FvH4_4g31040	3.4466	0.00155044	0.0101668	Up	12	10	19	2	2	0	ATNAP1;1,NAP1;1	nucleosome assembly protein1;1
FvH4_2g37580	3.44597	3.08689e-05	0.000432072	Up	19	29	50	5	0	5		Arabidopsis protein of unknown function (DUF241)
FvH4_3g37310	3.42754	1.58561e-06	3.57613e-05	Up	40	64	273	14	7	18	UGT76E2	UDP-glucosyl transferase 76E2
FvH4_3g22260	3.42067	6.21604e-05	0.000766878	Up	37	47	10	4	4	1		Protein kinase superfamily protein
FvH4_1g01450	3.42054	8.14632e-12	7.26407e-10	Up	398	981	288	86	16	67	AHA8,HA8	H(+)-ATPase 8
FvH4_3g06070	3.41786	0.00806378	0.0363055	Up	2	12	52	5	2	0	NAP1;2,NFA02,NFA2	nucleosome assembly protein 1;2
FvH4_2g08430	3.41578	1.80612e-06	4.0031e-05	Up	30	27	55	2	5	4	ATPLT5,ATPMT5,PMT5	polyol/monosaccharide transporter 5
FvH4_3g24650	3.41558	7.8661e-06	0.000141928	Up	33	54	29	9	0	3		A20/AN1-like zinc finger family protein
FvH4_3g30420	3.41209	0.00388478	0.0207587	Up	8	7	77	4	0	6
FvH4_4g26971	3.40545	4.23407e-08	1.49291e-06	Up	36	56	102	8	3	9		Core-2/I-branching beta-1,6-N-acetylglucosaminyltransferase family protein
FvH4_6g20610	3.40114	1.17308e-08	4.84655e-07	Up	60	157	338	23	10	25	AtbZIP70,bZIP70	basic leucine-zipper 70
FvH4_4g24090	3.39058	0.000919557	0.0067441	Up	21	48	13	0	1	7
FvH4_7g28340	3.38778	0.00148492	0.00983192	Up	5	31	73	7	0	5	CYP704A2	cytochrome P450, family 704, subfamily A, polypeptide 2
FvH4_4g15172	3.37336	0.000150363	0.00159514	Up	13	53	14	3	2	3	ATSTP13,MSS1,STP13	Major facilitator superfamily protein
FvH4_2g19720	3.36691	0.00405273	0.0214483	Up	20	27	2	3	1	1	SPH1	S-protein homologue 1
FvH4_2g28701	3.36277	0.000190939	0.0019324	Up	11	63	164	17	7	2		Beta-1,3-N-Acetylglucosaminyltransferase family protein
FvH4_7g04251	3.35708	0.00401337	0.0212784	Up	4	11	34	1	3	1	ATZFP1,ZFP1	zinc-finger protein 1
FvH4_3g43503	3.35082	2.59974e-08	9.86192e-07	Up	67	128	286	12	10	29	BGLU12	beta glucosidase 12
FvH4_6g53650	3.3404	7.18554e-08	2.33076e-06	Up	58	64	179	13	4	16		Peroxidase superfamily protein
FvH4_4g13771	3.32751	0.00668146	0.0315305	Up	10	9	9	1	0	2		RNI-like superfamily protein
FvH4_5g08962	3.32472	2.65046e-16	7.94965e-14	Up	406	520	1135	96	72	54		Nodulin MtN3 family protein
FvH4_5g19110	3.32078	0.000722763	0.00556222	Up	14	24	10	1	1	3	ATTIP2;3,DELTA-TIP3,TIP2;3	tonoplast intrinsic protein 2;3
FvH4_7g25310	3.31642	0.00199222	0.0123983	Up	29	55	28	13	0	0	ATCHX15,CHX15	cation/hydrogen exchanger 15
FvH4_1g11220	3.30221	1.47903e-23	3.1052e-20	Up	2717	5320	6272	505	331	721		Peroxidase superfamily protein
FvH4_4g22740	3.28571	4.59601e-10	2.62086e-08	Up	77	81	212	15	12	14	LAC14	laccase 14
FvH4_3g33690	3.28007	0.00841665	0.0375426	Up	4	23	11	0	1	3		proton-dependent oligopeptide transport (POT) family protein
FvH4_4g23980	3.27959	4.73838e-11	3.44129e-09	Up	78	159	253	16	21	16
FvH4_2g38021	3.27925	7.41954e-08	2.40328e-06	Up	52	188	366	19	18	30		RING/U-box superfamily protein
FvH4_4g28230	3.27724	3.82807e-11	2.87978e-09	Up	208	402	738	34	33	82		2-oxoglutarate (2OG) and Fe(II)-dependent oxygenase superfamily protein
FvH4_1g06840	3.2772	3.4512e-05	0.000473874	Up	244	568	1546	114	52	105		S-adenosyl-L-methionine-dependent methyltransferases superfamily protein
FvH4_5g12451	3.27166	0.000123509	0.00135315	Up	19	66	15	7	2	2		PLAC8 family protein
FvH4_1g15530	3.25866	2.27309e-06	4.83398e-05	Up	32	75	27	9	2	4	MAPKKK5	mitogen-activated protein kinase kinase kinase 5
FvH4_4g31900	3.25853	0.0104872	0.0445516	Up	12	23	3	0	1	3	AT59	Pectate lyase family protein
FvH4_4g24120	3.2535	0.00558429	0.0274812	Up	6	16	35	1	5	0
FvH4_2g20250	3.24544	1.55219e-09	7.77608e-08	Up	113	364	397	16	27	53	AMT1;1,ATAMT1,ATAMT1;1	ammonium transporter 1;1
FvH4_6g36490	3.23461	0.000391969	0.00339555	Up	13	37	13	2	1	4	SRF5	STRUBBELIG-receptor family 5
FvH4_7g21640	3.23344	0.000123186	0.00135089	Up	13	28	32	1	4	3
FvH4_4g25210	3.21935	0.00115675	0.00808567	Up	11	28	46	2	0	8	ATC/VIF1,C/VIF1	cell wall / vacuolar inhibitor of fructosidase 1
FvH4_1g04760	3.20814	1.44659e-06	3.30129e-05	Up	34	47	107	11	8	3	ATPLT5,ATPMT5,PMT5	polyol/monosaccharide transporter 5
FvH4_7g13840	3.19644	4.78129e-08	1.65521e-06	Up	63	117	31	10	6	8		GATA type zinc finger transcription factor family protein
FvH4_3g09020	3.19543	1.33796e-06	3.08693e-05	Up	120	247	69	40	4	9	RALFL19	ralf-like 19
FvH4_7g07921	3.19278	0.00271399	0.0157838	Up	29	85	402	27	21	14	ATKAO1,CYP88A3,KAO1	cytochrome P450, family 88, subfamily A, polypeptide 3
FvH4_3g14710	3.18307	0.0023256	0.0140479	Up	36	90	438	33	21	15	ASK3,SK3	SKP1-like 3
FvH4_7g21790	3.17801	0.00400984	0.0212646	Up	41	117	558	43	11	37		nodulin MtN21 /EamA-like transporter family protein
FvH4_2g17120	3.17657	0.00514873	0.0257548	Up	9	14	10	3	0	1	ATCSLD4,CSLD4	cellulose synthase like D4
FvH4_2g29991	3.17553	6.95073e-07	1.73543e-05	Up	2491	4878	10177	968	429	757		2-oxoglutarate (2OG) and Fe(II)-dependent oxygenase superfamily protein
FvH4_5g09010	3.17059	1.58772e-06	3.5774e-05	Up	54	136	35	17	3	7
FvH4_3g23460	3.16366	0.00713678	0.0331171	Up	10	7	15	3	0	1		Protein of unknown function (DUF3537)
FvH4_2g02610	3.15054	0.000937661	0.0068486	Up	14	34	72	0	5	9	UGT78D2	UDP-glucosyl transferase 78D2
FvH4_4g06580	3.14677	7.83228e-05	0.000926766	Up	18	67	209	22	5	11	LCR80	low-molecular-weight cysteine-rich 80
FvH4_6g13470	3.14568	1.18278e-10	7.60903e-09	Up	151	280	567	33	49	36	ATWRKY49,WRKY49	WRKY DNA-binding protein 49
FvH4_1g01240	3.13844	1.09195e-09	5.71848e-08	Up	163	399	108	47	12	23	SVL5	SHV3-like 5
FvH4_2g39520	3.1376	3.24042e-08	1.19549e-06	Up	5886	11063	16275	1103	883	2060	DFR,M318,TT3	dihydroflavonol 4-reductase
FvH4_7g27131	3.13514	9.74595e-07	2.35689e-05	Up	31	57	32	4	7	3	ATEXPB2,ATHEXP,BETA,1.4,EXPB2	expansin B2
FvH4_7g19540	3.12297	0.00145505	0.00968425	Up	10	18	32	1	5	1	ATPMEPCRF,PMEPCRF	pectin methylesterase PCR fragment F
FvH4_4g27380	3.11542	0.000211747	0.00209974	Up	42	46	103	0	13	9	LBD42	LOB domain-containing protein 42
FvH4_4g34330	3.10142	6.87351e-08	2.2485e-06	Up	39	125	52	8	8	10	AtPERK12,IGI1	Protein kinase superfamily protein
FvH4_5g34670	3.10032	0.000259911	0.00246111	Up	18	30	50	9	0	4		SGNH hydrolase-type esterase superfamily protein
FvH4_1g09280	3.09949	4.88275e-13	5.78293e-11	Up	92	163	117	27	8	12		SAUR-like auxin-responsive protein family
FvH4_4g02030	3.0985	0.00377887	0.0203339	Up	1	37	102	8	5	5		Plant self-incompatibility protein S1 family
FvH4_6g47772	3.08989	3.49744e-10	2.0346e-08	Up	109	201	436	35	25	35	AtENODL20,ENODL20	early nodulin-like protein 20
FvH4_7g28760	3.08619	0.00897446	0.039562	Up	558	372	4025	121	100	428		Peroxidase superfamily protein
FvH4_5g08370	3.08574	0.00317509	0.0178184	Up	7	20	23	0	3	3		F-box and associated interaction domains-containing protein
FvH4_4g35490	3.08246	0.00561725	0.0275846	Up	8	8	29	3	0	3		Leucine-rich repeat (LRR) family protein
FvH4_7g15020	3.07996	9.33224e-16	2.56581e-13	Up	130	226	254	32	14	32		UDP-Glycosyltransferase superfamily protein
FvH4_6g09941	3.07571	0.00740392	0.0340218	Up	6	8	18	1	2	1
FvH4_7g07240	3.07055	3.31582e-05	0.000459106	Up	226	334	957	49	48	98	ATCAD8,CAD-B2,ELI3,ELI3-2	elicitor-activated gene 3-2
FvH4_4g22430	3.06879	4.66293e-18	2.16735e-15	Up	546	835	1428	149	81	135	GH3.17	Auxin-responsive GH3 family protein
FvH4_3g40830	3.06662	1.48449e-06	3.37112e-05	Up	63	135	28	7	12	8		Late embryogenesis abundant (LEA) hydroxyproline-rich glycoprotein family
FvH4_4g29990	3.06027	0.000674308	0.0052701	Up	10	29	18	1	3	3
FvH4_5g18800	3.05835	0.00301038	0.0171032	Up	13	33	9	5	2	0
FvH4_4g20490	3.05745	2.62844e-07	7.3849e-06	Up	5077	8290	18160	1737	1056	1348	ATPMEI2,PMEI2	pectin methylesterase inhibitor 2
FvH4_6g43360	3.0368	5.66157e-18	2.5638e-15	Up	2317	3840	5393	599	257	686		Disease resistance-responsive (dirigent-like protein) family protein
FvH4_4g12970	3.03378	3.15857e-07	8.68904e-06	Up	44	42	109	11	6	9	EDA21	embryo sac development arrest 21
FvH4_5g11430	3.02646	8.48726e-05	0.000990466	Up	23	28	42	1	3	8	ATMYB5,MYB5	myb domain protein 5
FvH4_6g10360	3.01557	1.77412e-06	3.94733e-05	Up	485	919	2033	197	120	148		Protein of unknown function (DUF567)
FvH4_5g01170	3.0142	1.96815e-16	6.22663e-14	Up	7306	14262	21366	1453	1731	2407	ANS,LDOX,TDS4,TT18	leucoanthocyanidin dioxygenase
FvH4_1g29570	3.01046	3.8019e-15	8.13008e-13	Up	1346	2733	3724	315	209	519
FvH4_4g24920	3.00742	0.00312207	0.0175736	Up	10	19	73	2	1	11
FvH4_6g38580	2.99747	3.316e-06	6.63142e-05	Up	50	69	76	4	3	19		Cytochrome b561/ferric reductase transmembrane protein family
FvH4_4g27430	2.98902	0.000520874	0.00428404	Up	36	12	30	1	6	3		NAD(P)-binding Rossmann-fold superfamily protein
FvH4_3g21860	2.98343	3.42494e-06	6.82477e-05	Up	46	89	179	30	7	8		Plant self-incompatibility protein S1 family
FvH4_6g31310	2.98331	0.000269772	0.00253577	Up	380	906	2634	250	160	135		Calcium-dependent lipid-binding (CaLB domain) family protein
FvH4_4g29481	2.96839	9.25829e-05	0.00106964	Up	28	38	99	13	1	10	BAS1,CYP72B1,CYP734A1	Cytochrome P450 superfamily protein
FvH4_5g11891	2.96097	0.00332474	0.0184446	Up	17	52	9	8	0	3
FvH4_5g19690	2.95437	1.75768e-05	0.000273173	Up	35	122	304	39	14	14	CYP72A15	cytochrome P450, family 72, subfamily A, polypeptide 15
FvH4_6g03120	2.93999	7.93387e-08	2.55199e-06	Up	148	282	628	25	58	60		HXXXD-type acyl-transferase family protein
FvH4_3g01200	2.93446	2.94935e-05	0.000415844	Up	48	76	377	36	21	16		Bifunctional inhibitor/lipid-transfer protein/seed storage 2S albumin superfamily protein
FvH4_4g31980	2.93099	1.04776e-11	8.9622e-10	Up	203	486	776	76	54	77		glyoxal oxidase-related protein
FvH4_6g05700	2.91865	1.03971e-13	1.48223e-11	Up	230	412	598	51	68	52
FvH4_5g01240	2.88595	0.00200676	0.0124649	Up	15	30	15	7	0	2	AGL19,GL19	AGAMOUS-like 19
FvH4_2g17750	2.88537	1.89619e-08	7.49872e-07	Up	106	260	511	50	27	53	IBH1	ILI1 binding bHLH 1
FvH4_6g09990	2.88014	0.00218224	0.0133491	Up	10	18	75	8	1	7	cdf3,LP2,LTP2	lipid transfer protein 2
FvH4_1g17861	2.86982	0.000121492	0.00133612	Up	17	24	29	2	4	4		Protein of unknown function (DUF295)
FvH4_6g24220	2.86741	0.00835714	0.0373612	Up	4	13	78	7	1	7	CDR1	Eukaryotic aspartyl protease family protein
FvH4_3g21130	2.86603	0.000521874	0.00429074	Up	11	34	23	4	1	5		Wound-responsive family protein
FvH4_6g36290	2.86588	0.000647615	0.00511108	Up	9	30	23	3	2	4	RALFL32	ralf-like 32
FvH4_4g28110	2.86498	2.10762e-19	1.57018e-16	Up	3705	5895	7715	716	610	1204		NAD(P)-binding Rossmann-fold superfamily protein
FvH4_4g20510	2.86255	3.36616e-07	9.20017e-06	Up	33	66	61	5	7	11	ATC/VIF1,C/VIF1	cell wall / vacuolar inhibitor of fructosidase 1
FvH4_2g31490	2.86176	5.89155e-12	5.37807e-10	Up	116	207	80	23	15	20		Protein kinase protein with adenine nucleotide alpha hydrolases-like domain
FvH4_7g01160	2.85596	2.10056e-16	6.55573e-14	Up	22260	40326	56841	4932	4304	8347	ATCHS,CHS,TT4	Chalcone and stilbene synthase family protein
FvH4_7g03000	2.84949	0.0113095	0.0473503	Up	41	192	643	92	18	32	BETAG4	beta-1,3-glucanase 4
FvH4_2g39060	2.84574	1.97078e-07	5.69651e-06	Up	86	100	32	8	11	12		ATP binding microtubule motor family protein
FvH4_5g31920	2.81645	1.55985e-15	3.77774e-13	Up	179	263	365	36	38	47	UGT88A1	UDP-glucosyl transferase 88A1
FvH4_1g08550	2.81572	5.30896e-11	3.79599e-09	Up	260	657	405	73	26	103	ATGER3,GER3,GLP3,GLP3A,GLP3B	germin 3
FvH4_7g16320	2.81408	0.00260996	0.0153338	Up	43	13	24	10	0	3		Bifunctional inhibitor/lipid-transfer protein/seed storage 2S albumin superfamily protein
FvH4_6g13390	2.80954	1.22238e-18	7.05773e-16	Up	2891	5271	5647	495	636	919	ATLAC17,LAC17	laccase 17
FvH4_5g05900	2.80936	0.00090887	0.00668269	Up	9	29	96	9	6	6	TAR2	tryptophan aminotransferase related 2
FvH4_5g30150	2.7977	0.00306268	0.017311	Up	93	326	885	115	58	36	ARPN	plantacyanin
FvH4_6g36630	2.79247	1.56054e-05	0.000247193	Up	18615	33765	78599	8618	5400	6664	GAMMA-VPE,GAMMAVPE	gamma vacuolar processing enzyme
FvH4_3g08160	2.78999	3.93335e-12	3.7383e-10	Up	97	138	166	15	18	28	MEE35,TCP4	TCP family transcription factor 4
FvH4_2g19740	2.78936	9.45057e-07	2.29266e-05	Up	55	133	294	29	25	21	SPH1	S-protein homologue 1
FvH4_5g15261	2.77783	0.00373171	0.0201511	Up	19	50	65	20	0	3	ATATH16,ATH16	ABC2 homolog 16
FvH4_3g02980	2.77298	1.45928e-15	3.62388e-13	Up	10176	18625	30695	3152	2480	3710	BAN	NAD(P)-binding Rossmann-fold superfamily protein
FvH4_2g35030	2.76356	0.00154204	0.0101261	Up	27	20	21	0	6	4
FvH4_2g26231	2.7626	1.44871e-19	1.2283e-16	Up	1649	2823	3603	407	310	554	PRF5	profilin 5
FvH4_7g14990	2.76006	2.03359e-07	5.85608e-06	Up	89	165	270	37	9	40		Protein of unknown function (DUF604)
FvH4_7g01050	2.75529	2.25506e-08	8.6946e-07	Up	79	114	199	20	11	32		RING/U-box superfamily protein
FvH4_4g06000	2.75457	0.0121353	0.0499539	Up	15	2	74	4	3	8	CAS1	cycloartenol synthase 1
FvH4_7g28850	2.75307	4.82355e-19	3.18285e-16	Up	11041	14647	25963	3621	2010	2732		Glucose-methanol-choline (GMC) oxidoreductase family protein
FvH4_1g11550	2.74815	5.78469e-06	0.000109148	Up	36	62	143	18	12	9		Glycosyl hydrolase family 38 protein
FvH4_1g04790	2.7452	2.44994e-11	1.93772e-09	Up	151	170	192	13	28	38
FvH4_2g35390	2.73756	0.000625845	0.00498582	Up	13	22	32	5	1	5		Protein of unknown function (DUF1677)
FvH4_5g15430	2.73434	0.0118717	0.0491783	Up	8	30	9	0	3	4	AT59	Pectate lyase family protein
FvH4_4g06180	2.73057	2.66519e-13	3.38201e-11	Up	868	1372	1069	84	206	212	ATC4H,C4H,CYP73A5,REF3	cinnamate-4-hydroxylase
FvH4_5g17010	2.72938	1.34946e-15	3.46642e-13	Up	660	899	1646	228	129	170	ABCA2,ATATH1,ATH1	ATP-binding cassette A2
FvH4_1g03070	2.72885	0.0119359	0.0493837	Up	12	26	5	4	0	3	ATSFH12,SFH12	SEC14-like 12
FvH4_1g06710	2.71481	0.000923985	0.00676583	Up	14	32	69	2	9	7	AGP16,ATAGP16	arabinogalactan protein 16
FvH4_6g01390	2.69535	9.20138e-43	2.12506e-38	Up	1566	1545	1854	365	187	277		GDSL-like Lipase/Acylhydrolase superfamily protein
FvH4_1g16160	2.69454	0.00577868	0.0281975	Up	12	6	30	3	3	2
FvH4_2g19200	2.68479	5.77751e-05	0.000722815	Up	26	34	21	4	6	3		Protein kinase superfamily protein
FvH4_2g01090	2.68473	1.15931e-14	2.08347e-12	Up	155	230	211	27	22	49
FvH4_4g16460	2.68198	0.000823712	0.0061585	Up	169	409	1080	148	60	82		Gibberellin-regulated family protein
FvH4_3g05770	2.6813	2.85467e-14	4.61038e-12	Up	94	136	114	17	20	19		Cytochrome b561/ferric reductase transmembrane protein family
FvH4_4g18690	2.67592	2.51219e-06	5.22694e-05	Up	57	85	26	8	9	10		Plant invertase/pectin methylesterase inhibitor superfamily
FvH4_5g32790	2.67558	1.28269e-05	0.000211146	Up	51	125	320	45	17	25	TBL43	TRICHOME BIREFRINGENCE-LIKE 43
FvH4_4g20520	2.67468	1.98595e-10	1.21982e-08	Up	128	195	288	23	35	42	ATPMEI2,PMEI2	pectin methylesterase inhibitor 2
FvH4_6g29980	2.67098	4.26475e-09	1.95814e-07	Up	57	91	55	9	12	12	ATRBL5,RBL5	RHOMBOID-like protein 5
FvH4_3g40300	2.65665	3.62434e-13	4.38242e-11	Up	220	438	392	40	53	80	ATOFP17,OFP17	ovate family protein 17
FvH4_2g17531	2.64475	0.00256982	0.0151635	Up	125	341	797	146	35	51	LCR19	low-molecular-weight cysteine-rich 19
FvH4_7g02540	2.63037	6.54374e-15	1.28074e-12	Up	4505	6167	10673	1912	930	948
FvH4_1g18801	2.62313	1.76258e-07	5.19218e-06	Up	54	85	39	12	11	7		Major facilitator superfamily protein
FvH4_3g40310	2.61557	1.05025e-10	6.85184e-09	Up	129	207	295	57	29	26	ATOFP4,OFP4	ovate family protein 4
FvH4_1g29290	2.61529	2.12682e-08	8.31114e-07	Up	80	169	71	19	10	26	ATPI4K,GAMMA,1,PI4K,GAMMA,1	phosphoinositide 4-kinase gamma 1
FvH4_3g34980	2.61147	0.0121266	0.0499402	Up	43	142	423	76	14	26		Cystatin/monellin superfamily protein
FvH4_3g30320	2.61108	5.74278e-10	3.18821e-08	Up	86	121	144	34	10	19		Bifunctional inhibitor/lipid-transfer protein/seed storage 2S albumin superfamily protein
FvH4_5g03700	2.60591	4.53634e-22	6.98445e-19	Up	2925	5006	4626	570	665	910		Disease resistance-responsive (dirigent-like protein) family protein
FvH4_1g12390	2.60252	0.00387902	0.0207472	Up	15	26	19	0	4	6	WAT1	Walls Are Thin 1
FvH4_4g26180	2.59604	2.61821e-13	3.35931e-11	Up	585	1043	1688	251	147	198		Glycosyl hydrolase family protein
FvH4_2g01230	2.59254	3.51518e-09	1.64338e-07	Up	118	169	302	43	19	45		Protein kinase protein with adenine nucleotide alpha hydrolases-like domain
FvH4_6g51000	2.57495	0.00277957	0.0160686	Up	11	23	76	11	2	8	AtMYB98,MYB98	myb domain protein 98
FvH4_6g35584	2.56943	1.40486e-09	7.11517e-08	Up	61	70	87	16	13	10	GLIP1	GDSL lipase 1
FvH4_5g21320	2.55401	2.23228e-12	2.2415e-10	Up	720	1485	1607	150	251	266		Peroxidase superfamily protein
FvH4_6g00420	2.55235	9.68605e-06	0.000168322	Up	1178	1923	4101	513	396	416	scpl20	serine carboxypeptidase-like 20
FvH4_7g20870	2.54927	3.82095e-20	3.83673e-17	Up	4657	6810	9771	1272	1089	1500	A11,CFI,TT5	Chalcone-flavanone isomerase family protein
FvH4_6g47570	2.54878	1.21172e-13	1.66771e-11	Up	455	683	748	85	78	178	UGT71B5	UDP-glucosyl transferase 71B5
FvH4_3g34000	2.54701	0.000619349	0.00494944	Up	25	66	283	19	23	27	ATEXP22,ATEXPA22,ATHEXP,ALPHA,1.15,EXP22,EXPA22	expansin A22
FvH4_5g01210	2.54434	2.81156e-11	2.17167e-09	Up	81	114	130	18	16	25		Protein of unknown function (DUF1191)
FvH4_6g39010	2.53862	7.78364e-15	1.49803e-12	Up	617	1075	1315	180	121	254	ATTT12,TT12	MATE efflux family protein
FvH4_3g23490	2.52801	2.03222e-06	4.41941e-05	Up	59	130	254	36	26	21		GDSL-like Lipase/Acylhydrolase superfamily protein
FvH4_2g25710	2.50708	0.0112278	0.0470976	Up	12	18	53	2	1	13		Plant invertase/pectin methylesterase inhibitor superfamily protein
FvH4_4g20220	2.50703	4.50457e-14	6.93553e-12	Up	508	637	1144	140	124	166		Peroxidase superfamily protein
FvH4_2g18610	2.50619	2.193e-15	5.16416e-13	Up	27440	42626	70481	11590	6574	8785
FvH4_3g46010	2.50405	1.66516e-07	4.95035e-06	Up	98	142	176	23	39	13	ATCAD9,CAD9	cinnamyl alcohol dehydrogenase 9
FvH4_2g21910	2.50075	1.11626e-14	2.02992e-12	Up	727	1255	1801	227	222	258		2-oxoglutarate (2OG) and Fe(II)-dependent oxygenase superfamily protein
FvH4_1g02520	2.49576	2.21178e-06	4.74511e-05	Up	170	243	801	114	60	65		Exostosin family protein
FvH4_4g04680	2.49494	2.11293e-05	0.00031811	Up	94	205	47	33	7	26		Calcium-dependent lipid-binding (CaLB domain) family protein
FvH4_6g44710	2.48487	0.000681184	0.00531305	Up	12	37	35	5	3	8	CYP71B34	cytochrome P450, family 71, subfamily B, polypeptide 34
FvH4_2g14870	2.48337	5.4548e-05	0.00069257	Up	30	101	130	19	7	25
FvH4_2g01700	2.48152	3.31792e-05	0.000459122	Up	34	66	143	21	9	18		Disease resistance-responsive (dirigent-like protein) family protein
FvH4_3g32680	2.47736	6.9485e-14	1.01567e-11	Up	1491	2369	3819	457	493	504	ATFLA11,FLA11	FASCICLIN-like arabinogalactan-protein 11
FvH4_7g12610	2.47118	0.00710119	0.0329652	Up	109	321	1122	119	93	94	AT2301,ATGA20OX1,GA20OX1,GA5	2-oxoglutarate (2OG) and Fe(II)-dependent oxygenase superfamily protein
FvH4_6g09260	2.46857	0.0052296	0.0260859	Up	8	18	21	2	2	5
FvH4_5g28110	2.4655	2.90817e-16	8.6108e-14	Up	3564	5860	7295	869	923	1393		Protein of unknown function (DUF579)
FvH4_2g31591	2.46352	2.70835e-05	0.000389558	Up	45	46	33	3	9	11
FvH4_6g38980	2.46262	0.00242855	0.0145078	Up	13	30	22	1	5	6	ATTT12,TT12	MATE efflux family protein
FvH4_7g22210	2.45924	0.00327197	0.0182214	Up	17	9	35	5	4	3		Uncharacterised protein family (UPF0497)
FvH4_5g33850	2.45693	2.59309e-10	1.54748e-08	Up	555	1081	1815	314	148	229	ATRNS1,RNS1	ribonuclease 1
FvH4_5g04071	2.45403	0.00348526	0.019129	Up	11	38	27	10	4	1		myosin heavy chain-related
FvH4_1g00390	2.44558	1.63145e-07	4.87431e-06	Up	117	138	346	49	27	45		UDP-Glycosyltransferase superfamily protein
FvH4_2g28970	2.44429	2.73793e-09	1.30646e-07	Up	446	827	1375	128	201	176	IAA29	indole-3-acetic acid inducible 29
FvH4_7g33250	2.44332	1.30285e-05	0.000213702	Up	51	149	49	26	8	15		serine protease inhibitor, Kazal-type family protein
FvH4_3g23570	2.4423	3.27808e-06	6.57753e-05	Up	93	152	422	54	37	43	IAMT1	IAA carboxylmethyltransferase 1
FvH4_5g30490	2.44215	0.00121734	0.00839487	Up	16	26	73	11	8	4
FvH4_6g26650	2.43177	1.03998e-18	6.15852e-16	Up	322	288	360	65	73	50
FvH4_1g08390	2.43016	1.1168e-17	4.68956e-15	Up	334	354	539	93	60	92	ATMYB123,ATTT2,MYB123,TT2	Duplicated homeodomain-like superfamily protein
FvH4_3g36810	2.42635	0.000345209	0.00307704	Up	22	48	95	6	13	13	CYP707A2	cytochrome P450, family 707, subfamily A, polypeptide 2
FvH4_6g08370	2.42431	1.16801e-20	1.28804e-17	Up	3542	4120	5411	705	741	1118	AtSAM1,MAT1,SAM-1,SAM1	S-adenosylmethionine synthetase 1
FvH4_7g07750	2.42398	9.84874e-15	1.83433e-12	Up	1315	2800	1390	271	360	414	LAC12	laccase 12
FvH4_1g04780	2.41647	2.57354e-10	1.53979e-08	Up	71	107	110	18	16	23
FvH4_2g24060	2.41205	1.57031e-15	3.77774e-13	Up	679	814	1247	151	177	213		GDSL-like Lipase/Acylhydrolase superfamily protein
FvH4_4g00360	2.40694	0.0010129	0.00727617	Up	22	28	58	6	12	3	AtPP2-B10,PP2-B10	phloem protein 2-B10
FvH4_6g27901	2.39994	1.41238e-06	3.2328e-05	Up	83	142	181	13	25	42	TBL43	TRICHOME BIREFRINGENCE-LIKE 43
FvH4_2g30220	2.39793	8.14922e-08	2.60916e-06	Up	105	158	305	56	29	33	NIG	NSP (nuclear shuttle protein)-interacting GTPase
FvH4_4g31981	2.39598	2.5618e-07	7.21521e-06	Up	59	136	167	27	16	31		glyoxal oxidase-related protein
FvH4_3g13290	2.38782	1.52298e-07	4.57986e-06	Up	54	86	46	14	13	10		RING/U-box superfamily protein
FvH4_6g50300	2.38695	5.36745e-07	1.38659e-05	Up	71	91	186	34	16	23	TBL22	TRICHOME BIREFRINGENCE-LIKE 22
FvH4_2g02820	2.38483	0.000215592	0.00213146	Up	61	176	39	37	10	10		CAP (Cysteine-rich secretory proteins, Antigen 5, and Pathogenesis-related 1 protein) superfamily protein
FvH4_6g43420	2.38286	0.00691072	0.0323083	Up	11	19	10	2	2	4
FvH4_6g16550	2.37956	0.00131095	0.00892152	Up	181	440	839	59	119	112	XTH32	xyloglucan endotransglucosylase/hydrolase 32
FvH4_1g10120	2.37675	4.45506e-09	2.03339e-07	Up	172	230	463	69	43	69	TMT3	tonoplast monosaccharide transporter3
FvH4_5g24273	2.3762	0.00375615	0.0202352	Up	11	17	29	7	3	2		HXXXD-type acyl-transferase family protein
FvH4_6g08460	2.37463	0.00183031	0.0116257	Up	22	11	29	6	3	4	AGL80,FEM111	AGAMOUS-like 80
FvH4_2g33790	2.37088	4.54564e-11	3.33275e-09	Up	299	454	417	45	77	111		Domain of unknown function (DUF303)
FvH4_1g11870	2.35286	8.39114e-06	0.000149417	Up	52	146	190	19	23	38		Plant protein of unknown function (DUF827)
FvH4_6g38520	2.34783	0.00325319	0.0181392	Up	9	36	43	3	6	9
FvH4_2g28900	2.34097	9.40188e-12	8.3194e-10	Up	171	296	354	58	42	73
FvH4_5g17020	2.34005	3.64723e-13	4.38712e-11	Up	1417	1850	3333	637	343	445	ATATH7,ATH7	ABC2 homolog 7
FvH4_7g16960	2.3352	0.00138361	0.00929451	Up	28	19	43	3	4	12	LAC6	laccase 6
FvH4_6g14690	2.33359	4.79643e-06	9.23112e-05	Up	31	72	60	11	10	13		Ankyrin repeat family protein
FvH4_2g29150	2.32443	6.09137e-10	3.35752e-08	Up	128	209	309	54	41	43	SHN2	Integrase-type DNA-binding superfamily protein
FvH4_4g31240	2.32321	6.45279e-13	7.34124e-11	Up	144	205	212	33	33	52		Glucose-methanol-choline (GMC) oxidoreductase family protein
FvH4_6g36390	2.32148	5.18696e-13	6.08085e-11	Up	4360	6056	10717	1451	1270	1797		HXXXD-type acyl-transferase family protein
FvH4_3g11410	2.32039	3.31441e-11	2.50971e-09	Up	649	1131	1630	358	146	248		Uncharacterised protein family (UPF0497)
FvH4_6g53680	2.31954	2.39192e-07	6.78087e-06	Up	84	149	236	27	33	39		Peroxidase superfamily protein
FvH4_7g33990	2.3079	1.05905e-16	3.70586e-14	Up	3453	5232	6620	1046	812	1439	4CL3	4-coumarate:CoA ligase 3
FvH4_2g14690	2.29611	0.00556663	0.0274118	Up	11	32	82	4	8	15		Plant stearoyl-acyl-carrier-protein desaturase family protein
FvH4_4g18550	2.29532	5.57744e-14	8.36435e-12	Up	277	380	437	110	43	90		MATE efflux family protein
FvH4_3g02630	2.29058	2.00933e-08	7.91901e-07	Up	150	312	393	52	74	55	XTH8	xyloglucan endotransglucosylase/hydrolase 8
FvH4_6g36560	2.28813	6.23267e-05	0.000768519	Up	47	64	21	9	8	11		Protein kinase protein with adenine nucleotide alpha hydrolases-like domain
FvH4_4g30460	2.28757	0.0028163	0.0162565	Up	23	89	17	12	3	13	ATNRP1,NRP1	nodulin-related protein 1
FvH4_6g29070	2.28682	0.00063416	0.00503124	Up	17	35	47	12	6	4		Plant protein of unknown function (DUF247)
FvH4_4g03950	2.28582	0.000106922	0.00120164	Up	34	67	154	25	16	16
FvH4_3g03940	2.28415	0.00294437	0.016796	Up	12	21	29	8	2	4		F-box family protein
FvH4_7g20180	2.26622	0.00112241	0.00791071	Up	14	28	51	9	5	7
FvH4_5g38071	2.26315	0.0060982	0.0293902	Up	14	21	50	10	1	9
FvH4_4g07800	2.2629	0.000716747	0.00552881	Up	14	42	35	6	5	9
FvH4_5g37360	2.26114	3.0215e-06	6.13194e-05	Up	47	46	79	12	13	13		DNAse I-like superfamily protein
FvH4_7g01040	2.26	0.000132731	0.00143714	Up	67	134	424	46	38	58	ATFRD3,FRD3,MAN1	MATE efflux family protein
FvH4_4g11300	2.25799	1.61344e-23	3.1052e-20	Up	1131	1385	1480	250	265	360		Zinc finger C-x8-C-x5-C-x3-H type family protein
FvH4_4g23360	2.25455	4.39668e-05	0.000581415	Up	43	34	33	5	8	11
FvH4_6g46740	2.25144	9.22282e-06	0.000161609	Up	223	254	476	26	83	96		HXXXD-type acyl-transferase family protein
FvH4_3g38830	2.24301	5.16186e-05	0.000660827	Up	61	101	254	50	20	28		Defensin-like (DEFL) family protein
FvH4_3g20060	2.24141	4.60092e-12	4.25033e-10	Up	300	529	685	116	111	111	ALF5	MATE efflux family protein
FvH4_4g22060	2.23474	9.27905e-16	2.56581e-13	Up	250	409	340	71	56	97		Protein of unknown function (DUF1624)
FvH4_3g12830	2.22799	3.7817e-05	0.000510566	Up	39	71	124	26	10	19		Pectin lyase-like superfamily protein
FvH4_4g29450	2.21982	0.004117	0.0217083	Up	16	14	36	3	5	7	BAS1,CYP72B1,CYP734A1	Cytochrome P450 superfamily protein
FvH4_7g27410	2.21979	0.00675822	0.0318208	Up	10	14	33	4	5	4
FvH4_3g09010	2.21272	0.000170992	0.00176455	Up	92	234	54	41	9	38	RALFL19	ralf-like 19
FvH4_1g09270	2.20702	4.197e-11	3.10672e-09	Up	1028	1092	2167	301	266	427		Riboflavin synthase-like superfamily protein
FvH4_7g02330	2.2046	1.57274e-13	2.11177e-11	Up	833	1252	1182	167	247	317		Disease resistance-responsive (dirigent-like protein) family protein
FvH4_6g47580	2.20163	1.03118e-15	2.76921e-13	Up	773	984	1280	220	172	312	GT72B1,UGT72B1	UDP-Glycosyltransferase superfamily protein
FvH4_3g31770	2.2013	0.00353164	0.0193369	Up	17	44	80	24	4	7
FvH4_7g27670	2.2006	0.000912871	0.00670571	Up	14	62	70	12	8	14
FvH4_3g29991	2.19995	0.00401909	0.021299	Up	16	19	17	3	2	7		Disease resistance protein (CC-NBS-LRR class) family
FvH4_3g41110	2.19916	0.00720121	0.0333203	Up	10	22	38	11	3	3		DNA-binding bromodomain-containing protein
FvH4_5g16880	2.19804	4.59433e-24	1.5158e-20	Up	3995	5331	4917	967	866	1432		Glycosyltransferase family 61 protein
FvH4_5g35760	2.1935	2.72068e-09	1.30361e-07	Up	756	1421	2143	416	196	422	LAC14	laccase 14
FvH4_2g38310	2.19048	6.59221e-07	1.65666e-05	Up	68	118	109	21	12	36	ATTLP1,TLP1	THAUMATIN-LIKE PROTEIN 1
FvH4_3g12900	2.18187	0.000132478	0.00143508	Up	64	77	115	10	11	39	ZIP1	zinc transporter 1 precursor
FvH4_2g27360	2.17285	0.00111132	0.00785612	Up	31	38	15	11	3	6		HSP40/DnaJ peptide-binding protein
FvH4_4g37190	2.17263	0.00291075	0.0166598	Up	16	25	58	7	11	5		GRAM domain-containing protein / ABA-responsive protein-related
FvH4_1g08030	2.16615	4.24531e-22	6.98445e-19	Up	974	1291	1324	281	206	363	ATCFIM-25,CFIM-25	homolog of CFIM-25
FvH4_2g18100	2.16216	1.08293e-19	1.00041e-16	Up	355	359	370	72	76	106		basic helix-loop-helix (bHLH) DNA-binding superfamily protein
FvH4_2g29710	2.16197	2.13549e-08	8.33096e-07	Up	76	136	91	21	18	32	ATBOR4,BOR4	HCO3- transporter family
FvH4_2g34210	2.1603	0.000170125	0.00175874	Up	50	90	245	41	28	25		Subtilase family protein
FvH4_4g21340	2.15865	3.8577e-16	1.11367e-13	Up	33729	44662	54932	8224	10085	12836	MAT4,MTO3,SAMS3	S-adenosylmethionine synthetase family protein
FvH4_4g17060	2.15675	2.1765e-08	8.43396e-07	Up	116	187	230	32	48	44
FvH4_1g11330	2.15647	0.00239705	0.014368	Up	18	21	46	12	5	4		GDSL-like Lipase/Acylhydrolase superfamily protein
FvH4_3g17810	2.15281	1.56699e-05	0.000247704	Up	58	137	205	48	19	32	TBL43	TRICHOME BIREFRINGENCE-LIKE 43
FvH4_6g47810	2.15049	2.88537e-15	6.40746e-13	Up	219	400	326	83	61	81	cdc2cAt	CDC2C
FvH4_4g28430	2.14414	1.00179e-14	1.85091e-12	Up	4098	6759	7275	1171	1272	1852	AGP19,ATAGP19	arabinogalactan protein 19
FvH4_3g45790	2.14128	5.891e-11	4.13534e-09	Up	736	1051	1843	353	250	284	APUM12,PUM12	pumilio 12
FvH4_6g30860	2.14057	1.74276e-09	8.65573e-08	Up	335	490	622	75	114	152	IAA19,MSG2	indole-3-acetic acid inducible 19
FvH4_3g29640	2.13395	4.18243e-34	4.82967e-30	Up	4941	5607	5752	1245	1093	1576		Stress responsive A/B Barrel Domain
FvH4_5g34330	2.13336	4.67339e-09	2.12464e-07	Up	253	314	565	84	73	119	NRPA1	nuclear RNA polymerase A1
FvH4_4g19380	2.12931	6.57105e-08	2.15872e-06	Up	167	251	300	34	58	78	TBL43	TRICHOME BIREFRINGENCE-LIKE 43
FvH4_3g05300	2.12639	0.00612765	0.0294538	Up	22	26	15	2	3	10
FvH4_3g08120	2.12438	2.74168e-17	1.09171e-14	Up	911	1189	1536	283	249	352		HXXXD-type acyl-transferase family protein
FvH4_1g19960	2.11951	0.00467528	0.0239505	Up	14	52	77	11	4	21	DAR1	LIM domain-containing protein
FvH4_4g19310	2.11693	1.34398e-05	0.000219514	Up	45	81	89	16	10	27	ATMYB111,MYB111,PFG3	myb domain protein 111
FvH4_4g08510	2.11644	1.66609e-07	4.95035e-06	Up	205	227	212	25	48	80		Protein kinase superfamily protein
FvH4_4g12761	2.10968	1.41349e-13	1.92027e-11	Up	225	308	326	63	78	66
FvH4_1g11810	2.10721	1.92081e-13	2.52052e-11	Up	7481	11057	16535	3331	2108	3356	F3'H,F3H,TT6	flavanone 3-hydroxylase
FvH4_6g43890	2.107	0.00137462	0.00924757	Up	25	82	102	7	18	25
FvH4_3g21500	2.10375	7.51942e-10	4.04804e-08	Up	241	349	490	79	101	82		Protein of unknown function, DUF538
FvH4_6g14770	2.10252	1.91866e-05	0.000293843	Up	159	290	589	155	55	61		ABC-2 type transporter family protein
FvH4_5g02560	2.10241	0.0117279	0.0487403	Up	154	317	754	201	39	89
FvH4_2g26440	2.10078	1.05757e-16	3.70586e-14	Up	234	298	347	80	60	78	ATFLS1,FLS,FLS1	flavonol synthase 1
FvH4_7g23661	2.09733	1.94743e-08	7.6882e-07	Up	208	301	523	95	61	105		UDP-Glycosyltransferase superfamily protein
FvH4_7g15820	2.09282	5.44134e-19	3.39643e-16	Up	1857	2627	2892	581	481	770		MATE efflux family protein
FvH4_6g04130	2.09003	0.010793	0.0455693	Up	13	24	17	5	7	1		Eukaryotic aspartyl protease family protein
FvH4_5g25740	2.08625	7.43533e-19	4.51892e-16	Up	887	1035	845	175	220	279		O-Glycosyl hydrolases family 17 protein
FvH4_1g06350	2.0798	2.10749e-06	4.55735e-05	Up	189	233	294	27	57	91		Pectin lyase-like superfamily protein
FvH4_2g17830	2.07777	5.95402e-05	0.000740884	Up	228	633	436	42	80	194	DIR1	Bifunctional inhibitor/lipid-transfer protein/seed storage 2S albumin superfamily protein
FvH4_6g10780	2.07685	1.65765e-06	3.71323e-05	Up	75	149	185	49	32	23
FvH4_7g24620	2.07609	4.18536e-15	8.86798e-13	Up	2442	3272	3867	641	708	1033	ESK1,TBL29	Plant protein of unknown function (DUF828)
FvH4_6g46300	2.07304	2.39272e-12	2.3922e-10	Up	900	1290	1988	369	303	388		O-fucosyltransferase family protein
FvH4_4g19370	2.06946	5.87689e-16	1.65521e-13	Up	22034	32647	41300	7447	7383	9255	ATCTL2,CTL2	chitinase-like protein 2
FvH4_6g51131	2.06894	4.43323e-05	0.00058506	Up	46	58	40	9	17	9		Polynucleotidyl transferase, ribonuclease H-like superfamily protein
FvH4_3g05820	2.06569	0.000211473	0.00209793	Up	43	54	119	17	11	28
FvH4_5g36940	2.06338	0.00276234	0.015993	Up	44	119	215	74	9	22
FvH4_2g38540	2.06272	2.73141e-11	2.12411e-09	Up	169	259	281	57	46	77		Plant protein of unknown function (DUF827)
FvH4_6g12020	2.06206	4.57102e-20	4.39865e-17	Up	624	902	861	193	164	246	PHT4;2	phosphate transporter 4;2
FvH4_3g17980	2.05901	0.00247778	0.0147409	Up	27	67	186	43	14	19		Leucine-rich repeat (LRR) family protein
FvH4_1g30330	2.05755	0.0101085	0.043369	Up	9	21	53	9	4	9	GAD,GAD1	glutamate decarboxylase
FvH4_6g11230	2.05719	2.65402e-11	2.08004e-09	Up	499	680	698	104	169	191	TBL3	Plant protein of unknown function (DUF828)
FvH4_5g14440	2.0549	4.68304e-18	2.16735e-15	Up	241	227	255	65	47	73		Protein of unknown function, DUF538
FvH4_6g16060	2.05094	2.75773e-19	1.9903e-16	Up	11768	15188	18536	3587	3309	4699	ATPAL1,PAL1	PHE ammonia lyase 1
FvH4_5g36401	2.05048	5.13477e-08	1.74137e-06	Up	385	773	250	96	118	131
FvH4_4g25110	2.04911	0.00215546	0.0132113	Up	765	1462	2970	307	513	487		Pectate lyase family protein
FvH4_1g07810	2.04656	8.53146e-05	0.000995122	Up	47	31	36	11	11	7		Ankyrin repeat family protein / BTB/POZ domain-containing protein
FvH4_7g11140	2.04202	6.66524e-07	1.67138e-05	Up	210	529	760	165	95	135
FvH4_7g02060	2.03977	0.00259842	0.015283	Up	29	28	36	4	4	16		GDSL-like Lipase/Acylhydrolase superfamily protein
FvH4_2g02190	2.03916	2.42301e-15	5.54054e-13	Up	203	231	279	70	57	57	PIP1;4,PIP1E,TMP-C	plasma membrane intrinsic protein 1;4
FvH4_2g19020	2.03664	5.58411e-11	3.95598e-09	Up	199	234	239	41	65	63		Leucine-rich repeat protein kinase family protein
FvH4_1g11280	2.03617	1.18944e-15	3.15747e-13	Up	681	811	1023	185	211	246		RING/U-box superfamily protein
FvH4_1g16271	2.03267	0.00516725	0.0258307	Up	31	19	49	8	14	3		HXXXD-type acyl-transferase family protein
FvH4_6g15700	2.02666	6.2596e-11	4.34131e-09	Up	1917	2982	3864	574	742	927	ATFLA11,FLA11	FASCICLIN-like arabinogalactan-protein 11
FvH4_6g40440	2.02236	7.06142e-09	3.0887e-07	Up	87	109	133	28	23	35
FvH4_7g25521	2.02178	9.83954e-16	2.67346e-13	Up	391	585	615	130	131	150		BTB/POZ domain-containing protein
FvH4_7g28453	2.0214	7.21024e-05	0.000866843	Up	120	278	497	139	41	68	CYP704A2	cytochrome P450, family 704, subfamily A, polypeptide 2
FvH4_6g00810	2.02131	0.0104642	0.0444818	Up	10	41	68	18	10	4		Plant self-incompatibility protein S1 family
FvH4_2g25220	2.01629	0.00186626	0.0118014	Up	15	37	41	13	5	7	ATGSTF5,ATGSTF8,GST6,GSTF8	glutathione S-transferase phi 8
FvH4_2g34480	2.00956	1.0049e-23	2.32082e-20	Up	9371	12408	12483	2787	2497	3676	GUX2,PGSIP3	plant glycogenin-like starch initiation protein 3
FvH4_5g14710	2.00833	0.000207096	0.00206069	Up	108	228	497	136	42	56		Plant invertase/pectin methylesterase inhibitor superfamily
FvH4_3g40890	2.00727	9.11577e-06	0.000160055	Up	101	193	336	53	62	50		HXXXD-type acyl-transferase family protein
FvH4_6g28170	2.00397	1.72271e-11	1.40091e-09	Up	1282	1582	2712	510	483	482	ATSRG1,SRG1	senescence-related gene 1
FvH4_3g31910	2.00326	8.40333e-14	1.20543e-11	Up	3967	5488	6417	1189	1078	1921		Nucleotide/sugar transporter family protein
FvH4_7g09180	2.00102	0.000116487	0.00128598	Up	26	44	36	11	8	9		Nucleotide-diphospho-sugar transferase family protein
FvH4_7g08190	1.99702	1.08926e-12	1.15928e-10	Up	3100	4406	6214	1090	1107	1430		UDP-glucose 6-dehydrogenase family protein
FvH4_2g36620	1.99581	0.00243851	0.0145486	Up	27	30	89	20	6	15	ATCNGC14,CNGC14	cyclic nucleotide-gated channel 14
FvH4_7g01020	1.99574	1.66498e-14	2.8274e-12	Up	338	446	498	102	96	141	AtMYB83,MYB83	myb domain protein 83
FvH4_5g38440	1.99024	1.37417e-09	6.98053e-08	Up	213	252	404	97	74	63
FvH4_3g27970	1.98956	5.52644e-08	1.85513e-06	Up	143	140	158	25	34	57	ORF02,PHT2;1	phosphate transporter 2;1
FvH4_2g40300	1.98827	8.27829e-21	1.06215e-17	Up	563	788	788	197	154	220	ATLP-3,TLP-3	thaumatin-like protein 3
FvH4_1g04190	1.98727	1.2995e-13	1.77586e-11	Up	1206	1832	2368	477	469	490	UGT78D2	UDP-glucosyl transferase 78D2
FvH4_7g32852	1.98703	0.0101427	0.0434676	Up	11	16	29	6	6	3
FvH4_7g23020	1.98526	0.000207593	0.00206386	Up	54	120	232	35	25	51	CYP71A25	cytochrome P450, family 71, subfamily A, polypeptide 25
FvH4_2g00790	1.98469	0.0107295	0.0453757	Up	18	21	51	17	2	7		NC domain-containing protein-related
FvH4_3g09490	1.9824	1.82199e-20	1.91267e-17	Up	1144	1570	1539	345	329	456	ATBAG3,BAG3	BCL-2-associated athanogene 3
FvH4_3g00920	1.97926	4.65411e-14	7.02527e-12	Up	6929	10528	14231	3211	2671	2655
FvH4_6g09230	1.97022	2.68489e-14	4.36673e-12	Up	193	196	241	69	52	50	PPO,TOPP2	type one serine/threonine protein phosphatase 2
FvH4_7g17510	1.97018	2.21832e-05	0.000330279	Up	203	259	279	29	49	119		D-arabinono-1,4-lactone oxidase family protein
FvH4_3g30810	1.96885	4.56359e-05	0.000599864	Up	167	269	76	29	57	44		Major facilitator superfamily protein
FvH4_2g05330	1.96823	0.00807101	0.0363211	Up	14	18	21	4	7	3	ARFA1F,ATARFA1F	ADP-ribosylation factor A1F
FvH4_7g25580	1.96189	1.63547e-10	1.01263e-08	Up	329	392	529	146	63	141	ASL11,LBD15	LOB domain-containing protein 15
FvH4_6g17070	1.96046	1.01104e-05	0.000174106	Up	156	284	579	126	69	92		UDP-Glycosyltransferase superfamily protein
FvH4_6g35291	1.95981	0.00781706	0.0354546	Up	15	28	21	12	3	3
FvH4_2g00200	1.95379	3.69066e-08	1.33808e-06	Up	184	109	135	31	41	43		Major facilitator superfamily protein
FvH4_5g32940	1.95259	1.80296e-15	4.29271e-13	Up	2855	3867	4279	848	845	1295		Protein of unknown function (DUF579)
FvH4_2g16840	1.95143	7.29089e-11	4.98175e-09	Up	709	1303	1193	279	191	412	ATL8	RING/U-box superfamily protein
FvH4_3g12840	1.94369	9.44739e-12	8.32777e-10	Up	636	865	846	150	205	277	QRT3	Pectin lyase-like superfamily protein
FvH4_7g30272	1.94314	0.000309206	0.00282817	Up	65	80	233	40	23	45	ATHS83,AtHsp90-1,ATHSP90.1,HSP81-1,HSP81.1,HSP83,HSP90.1	heat shock protein 90.1
FvH4_6g14330	1.9424	0.00104094	0.00743139	Up	23	51	69	22	7	12		Histone superfamily protein
FvH4_4g05642	1.93852	0.00176805	0.0112986	Up	59	133	416	53	37	84		Plant self-incompatibility protein S1 family
FvH4_7g16430	1.9371	1.52172e-11	1.26874e-09	Up	865	1229	1245	217	287	401		Cytochrome b561/ferric reductase transmembrane with DOMON related domain
FvH4_1g29110	1.93482	7.48173e-13	8.47012e-11	Up	248	411	401	102	77	115
FvH4_6g45521	1.92884	1.02146e-10	6.68287e-09	Up	804	1207	1612	359	226	440		NAD(P)-binding Rossmann-fold superfamily protein
FvH4_5g14500	1.92861	1.33603e-14	2.33754e-12	Up	1300	1738	1800	349	430	542
FvH4_3g07520	1.92268	1.98635e-17	8.19193e-15	Up	1265	1693	1793	422	340	566		O-fucosyltransferase family protein
FvH4_4g35051	1.92003	0.000936826	0.00684467	Up	52	117	306	64	38	36	UGT74B1	UDP-glucosyl transferase 74B1
FvH4_7g34120	1.91938	0.00380799	0.0204572	Up	15	39	21	8	4	9
FvH4_3g30460	1.91671	0.00296403	0.0168981	Up	21	31	19	7	3	10		Histone superfamily protein
FvH4_3g08680	1.91557	2.0443e-07	5.87959e-06	Up	146	236	342	61	68	73
FvH4_2g39620	1.90931	2.85222e-17	1.11648e-14	Up	48468	62364	77558	16626	15432	20901		NmrA-like negative transcriptional regulator family protein
FvH4_1g25540	1.90916	1.21284e-16	4.11918e-14	Up	1089	1560	1788	419	353	479	AtFAAH,FAAH	fatty acid amide hydrolase
FvH4_3g34340	1.90892	1.48917e-19	1.2283e-16	Up	9865	12232	14654	3327	2902	4126	ATLAC17,LAC17	laccase 17
FvH4_6g43220	1.90263	2.53657e-08	9.71512e-07	Up	622	713	1492	329	220	271		MATE efflux family protein
FvH4_4g19330	1.89977	7.86604e-05	0.000929715	Up	62	147	148	61	22	22		Glycine-rich protein family
FvH4_2g29671	1.89885	0.000692152	0.00537861	Up	31	39	89	17	13	16	ATRAN1,RAN-1,RAN1	RAS-related nuclear protein-1
FvH4_2g36560	1.89805	1.71069e-06	3.81355e-05	Up	58	81	77	25	22	14		Protein kinase protein with adenine nucleotide alpha hydrolases-like domain
FvH4_2g40120	1.89391	1.21886e-10	7.79767e-09	Up	1222	1630	2660	639	476	476	ATSUC2,SUC2,SUT1	sucrose-proton symporter 2
FvH4_6g22750	1.89278	0.00352672	0.0193146	Up	17	22	21	5	5	7	bZIP65,TGA10	bZIP transcription factor family protein
FvH4_6g49750	1.89131	0.00524301	0.0261468	Up	13	37	65	11	11	11		ABC transporter family protein
FvH4_4g17100	1.89096	4.69482e-15	9.69439e-13	Up	441	548	695	166	138	178	VAP27-2	vamp/synaptobrevin-associated protein 27-2
FvH4_2g17820	1.88986	1.72171e-09	8.58809e-08	Up	1018	1765	2225	391	444	582	DIR1	Bifunctional inhibitor/lipid-transfer protein/seed storage 2S albumin superfamily protein
FvH4_2g05780	1.88344	4.29019e-19	2.91418e-16	Up	26126	33861	37213	8387	8197	11092	CCoAOMT1	S-adenosyl-L-methionine-dependent methyltransferases superfamily protein
FvH4_2g09570	1.87932	3.30812e-14	5.26904e-12	Up	621	919	1108	287	231	246
FvH4_3g37790	1.87847	0.00329222	0.0183038	Up	24	30	24	10	2	11	ATKRS-1	lysyl-tRNA synthetase 1
FvH4_6g03460	1.87589	1.54605e-06	3.49715e-05	Up	89	165	143	31	27	56		Calcium-binding EF-hand family protein
FvH4_2g40260	1.86916	7.50121e-06	0.000136517	Up	232	267	361	41	78	125		Protein of unknown function (DUF607)
FvH4_1g09610	1.86591	2.57881e-13	3.32724e-11	Up	12342	15861	23755	5387	4220	5628	ATPME44,PME44	pectin methylesterase 44
FvH4_5g16970	1.86582	1.70565e-08	6.80344e-07	Up	273	476	580	181	79	138		S-adenosyl-L-methionine-dependent methyltransferases superfamily protein
FvH4_2g36250	1.86474	6.36182e-09	2.79327e-07	Up	7734	8721	18066	4413	2679	3239	ATRD22,RD22	BURP domain-containing protein
FvH4_4g15140	1.86458	2.77251e-10	1.64182e-08	Up	851	1373	1592	292	361	439		Cupredoxin superfamily protein
FvH4_6g38591	1.86432	7.63322e-13	8.59947e-11	Up	1972	3036	3898	944	679	994		ATP-dependent caseinolytic (Clp) protease/crotonase family protein
FvH4_6g53690	1.863	1.31916e-06	3.06276e-05	Up	346	401	914	224	128	148		Peroxidase superfamily protein
FvH4_2g32040	1.86052	0.00360152	0.0196404	Up	39	28	64	9	6	24	PYL2,RCAR14	PYR1-like 2
FvH4_5g31770	1.86045	0.000187704	0.00191054	Up	40	67	118	28	18	21		Major facilitator superfamily protein
FvH4_1g29440	1.85513	6.01331e-06	0.000112909	Up	80	179	207	43	47	45	ATMAPR3,ATMP2,MAPR3,MSBP2	membrane-associated progesterone binding protein 3
FvH4_5g09090	1.85361	5.05109e-08	1.72312e-06	Up	354	407	791	198	125	143		Uncharacterised protein family (UPF0497)
FvH4_7g22670	1.85351	2.73545e-06	5.64065e-05	Up	108	172	250	43	46	66		Protein of unknown function, DUF547
FvH4_6g13440	1.85299	1.75041e-05	0.000272594	Up	94	142	204	29	38	61
FvH4_5g14010	1.84959	6.34003e-10	3.48626e-08	Up	3432	5287	7107	1299	1338	1996	CYP75B1,D501,TT7	Cytochrome P450 superfamily protein
FvH4_2g10850	1.84923	6.68482e-07	1.67447e-05	Up	84	132	174	49	33	34		SAUR-like auxin-responsive protein family
FvH4_1g26080	1.84563	0.00424392	0.0221919	Up	37	28	112	17	11	26		Haloacid dehalogenase-like hydrolase (HAD) superfamily protein
FvH4_4g21780	1.84547	1.1929e-09	6.13588e-08	Up	270	414	495	99	110	135	IAA31	indole-3-acetic acid inducible 31
FvH4_2g02870	1.83773	0.00498648	0.0251699	Up	24	48	79	13	6	27		D-aminoacid aminotransferase-like PLP-dependent enzymes superfamily protein
FvH4_2g29190	1.83678	0.000416831	0.00356413	Up	28	52	41	12	7	17		alpha/beta-Hydrolases superfamily protein
FvH4_6g15450	1.83583	3.93319e-14	6.09644e-12	Up	1863	2683	2687	616	581	934	IRX9	Nucleotide-diphospho-sugar transferases superfamily protein
FvH4_1g10040	1.83401	1.25462e-07	3.85313e-06	Up	1358	1898	3429	1003	516	538	RNS3	ribonuclease 3
FvH4_4g14890	1.83204	9.92433e-13	1.07607e-10	Up	2429	3594	3762	808	805	1274		Glycoprotein membrane precursor GPI-anchored
FvH4_3g06190	1.83188	2.15161e-14	3.60083e-12	Up	3616	5579	6492	1529	1401	1718		O-acetyltransferase family protein
FvH4_6g19930	1.82845	1.89221e-05	0.000290562	Up	135	251	74	55	30	51		Abscisic acid-responsive (TB2/DP1, HVA22) family protein
FvH4_1g30340	1.82817	1.58317e-19	1.2608e-16	Up	1333	1714	1781	442	453	528		TPX2 (targeting protein for Xklp2) protein family
FvH4_3g36410	1.82648	2.17451e-14	3.61297e-12	Up	8726	9151	8457	1963	2237	3531	ATEXP4,ATEXPA4,ATHEXP,ALPHA,1.6,EXPA4	expansin A4
FvH4_7g27730	1.82606	3.08527e-11	2.35942e-09	Up	926	1267	1710	359	326	482	SKS1	SKU5 similar 1
FvH4_6g52900	1.82556	0.00884127	0.0390758	Up	22	19	34	3	8	11	LHT1	lysine histidine transporter 1
FvH4_3g12280	1.82501	1.38741e-14	2.39122e-12	Up	554	659	835	276	167	179	EXL1	EXORDIUM like 1
FvH4_7g15050	1.82349	0.00355012	0.0194105	Up	17	45	55	9	9	17	CYP75B1,D501,TT7	Cytochrome P450 superfamily protein
FvH4_5g10920	1.8234	2.21832e-16	6.74105e-14	Up	4120	6370	6989	1823	1467	1945		Protein of unknown function, DUF538
FvH4_2g20740	1.82265	9.12157e-18	3.90116e-15	Up	15656	19909	22908	5357	5152	6885	CESA4,IRX5,NWS2	cellulose synthase A4
FvH4_4g21730	1.81752	4.98149e-11	3.58404e-09	Up	313	363	481	122	81	149		Thioesterase superfamily protein
FvH4_6g14750	1.81408	1.48724e-11	1.24449e-09	Up	154	213	218	65	45	67
FvH4_6g43020	1.81352	3.03583e-12	2.95834e-10	Up	1072	1588	2111	540	398	513	SIP1;2,SIP1B	Aquaporin-like superfamily protein
FvH4_2g18580	1.81154	2.44337e-12	2.43231e-10	Up	798	1075	1432	361	252	396		Vacuolar iron transporter (VIT) family protein
FvH4_6g13430	1.80992	2.13221e-16	6.56579e-14	Up	11879	18351	11814	3629	4245	4450	ATLAC17,LAC17	laccase 17
FvH4_7g08920	1.80925	3.14754e-06	6.34869e-05	Up	194	351	556	110	119	102		Protein of unknown function (DUF581)
FvH4_6g15460	1.80597	3.98955e-08	1.42851e-06	Up	141	135	145	34	32	61		Tetratricopeptide repeat (TPR)-like superfamily protein
FvH4_1g26560	1.80508	2.12004e-17	8.58987e-15	Up	925	1124	1375	449	271	334	AtGolS1,GolS1	galactinol synthase 1
FvH4_4g09980	1.8035	0.000573935	0.004646	Up	29	59	40	9	12	17	UGT78D2	UDP-glucosyl transferase 78D2
FvH4_3g15980	1.80342	6.16112e-05	0.000760915	Up	63	66	119	36	14	28		S-locus lectin protein kinase family protein
FvH4_5g04200	1.80226	1.1726e-06	2.77755e-05	Up	123	163	181	42	28	73	GT72B1,UGT72B1	UDP-Glycosyltransferase superfamily protein
FvH4_1g09980	1.80092	5.97797e-06	0.000112428	Up	200	321	556	92	97	139	HMG1,HMGR1	hydroxy methylglutaryl CoA reductase 1
FvH4_4g25590	1.80041	9.29292e-11	6.132e-09	Up	281	386	469	118	86	144	DMR6	2-oxoglutarate (2OG) and Fe(II)-dependent oxygenase superfamily protein
FvH4_3g42500	1.79869	3.29757e-17	1.24848e-14	Up	1065	1494	1464	376	357	481		Nucleotide/sugar transporter family protein
FvH4_5g19990	1.79673	3.3892e-12	3.2614e-10	Up	1179	1675	1637	388	345	630		O-fucosyltransferase family protein
FvH4_3g19190	1.79321	0.00271663	0.0157838	Up	26	30	38	15	10	4
FvH4_4g06300	1.79243	8.47174e-10	4.51859e-08	Up	282	369	427	97	82	151		F-box family protein
FvH4_7g19130	1.7924	5.99337e-21	8.14217e-18	Up	25173	26436	28389	7085	7437	9629	ATPAL2,PAL2	phenylalanine ammonia-lyase 2
FvH4_3g07420	1.78922	3.83791e-18	1.9697e-15	Up	10824	14013	15145	3794	3433	4967	ATCESA8,CESA8,IRX1,LEW2	cellulose synthase family protein
FvH4_3g01970	1.78774	3.95246e-11	2.94458e-09	Up	715	1148	1215	264	307	358		ankyrin repeat family protein
FvH4_5g01530	1.7865	0.000517866	0.0042669	Up	66	128	281	69	33	50	SLK2	SEUSS-like 2
FvH4_1g23971	1.78544	0.000199573	0.00200298	Up	46	67	88	30	9	25	ATWNK6,WNK6,ZIK5	with no lysine (K) kinase 6
FvH4_2g38740	1.78478	1.66196e-05	0.000260754	Up	55	64	63	30	13	14		SAUR-like auxin-responsive protein family
FvH4_5g08450	1.78379	0.00202906	0.0125802	Up	33	22	23	8	6	10		disease resistance family protein / LRR family protein
FvH4_2g31250	1.78194	5.58882e-07	1.43575e-05	Up	126	124	148	28	37	56		ACT-like protein tyrosine kinase family protein
FvH4_6g19270	1.77979	0.000208608	0.00207307	Up	91	136	334	72	48	58	AtcwINV4,cwINV4	cell wall invertase 4
FvH4_6g46470	1.77875	3.1025e-10	1.82321e-08	Up	1754	2567	2417	682	403	1018	COBL4,IRX6	COBRA-like extracellular glycosyl-phosphatidyl inositol-anchored protein family
FvH4_4g12140	1.77697	5.6588e-15	1.13584e-12	Up	1313	1620	1337	529	253	559	PME61	pectin methylesterase 61
FvH4_5g08380	1.77686	1.48122e-12	1.54791e-10	Up	494	704	824	208	171	247		Protein of unknown function (DUF579)
FvH4_7g02320	1.77584	1.47515e-09	7.42233e-08	Up	151	201	147	41	51	59
FvH4_3g10770	1.77408	4.40821e-05	0.000582424	Up	61	61	116	28	19	28	ATFAH2,FAH2	fatty acid hydroxylase 2
FvH4_6g46480	1.77323	1.17313e-10	7.56797e-09	Up	148	219	220	63	56	62		B12D protein
FvH4_1g19180	1.77086	0.000426727	0.00363084	Up	39	35	34	8	11	14		Concanavalin A-like lectin protein kinase family protein
FvH4_3g12351	1.76918	6.08977e-13	6.96253e-11	Up	1798	2268	2969	673	630	879		Single hybrid motif superfamily protein
FvH4_5g11040	1.76901	0.000242232	0.00232613	Up	47	94	138	29	33	24	AtENODL8,ENODL8	early nodulin-like protein 8
FvH4_6g13290	1.7667	0.00359017	0.0195878	Up	34	60	156	33	29	17		2-oxoglutarate (2OG) and Fe(II)-dependent oxygenase superfamily protein
FvH4_2g40370	1.76361	7.91689e-15	1.51108e-12	Up	3631	4383	5733	1384	1214	1693	ATGATL1,GATL1,GLZ1,PARVUS	Nucleotide-diphospho-sugar transferases superfamily protein
FvH4_2g00080	1.76304	9.43526e-10	5.00937e-08	Up	2526	3374	4729	892	1102	1279		pfkB-like carbohydrate kinase family protein
FvH4_6g45730	1.76065	1.10951e-07	3.45806e-06	Up	529	843	1004	171	244	313		Methylenetetrahydrofolate reductase family protein
FvH4_2g20862	1.75842	0.00844625	0.0376357	Up	22	26	15	5	9	5		Class II aaRS and biotin synthetases superfamily protein
FvH4_6g48050	1.758	3.47431e-09	1.62757e-07	Up	116	150	174	58	38	43		emp24/gp25L/p24 family/GOLD family protein
FvH4_4g07750	1.75798	4.86336e-06	9.33323e-05	Up	904	1363	2798	746	350	558		Peroxidase family protein
FvH4_2g18000	1.75667	6.74345e-18	2.93849e-15	Up	676	826	824	219	228	273		Auxin-responsive family protein
FvH4_6g17090	1.75468	5.39714e-06	0.00010259	Up	86	147	137	27	43	43		Pectin lyase-like superfamily protein
FvH4_6g41290	1.75429	6.78401e-22	9.79229e-19	Up	3836	4884	4505	1290	1158	1671		Auxin-responsive family protein
FvH4_6g04120	1.75342	2.34734e-11	1.86295e-09	Up	2121	2678	3345	678	829	1013
FvH4_4g07411	1.75324	0.0112925	0.0473064	Up	440	794	1699	557	223	194
FvH4_4g18410	1.75229	0.00117995	0.00820309	Up	57	76	164	41	13	44	ATUXS2,AUD1,UXS2	NAD(P)-binding Rossmann-fold superfamily protein
FvH4_1g00670	1.75169	1.12393e-16	3.87421e-14	Up	8658	11665	13484	3508	3000	4115	ATCESA7,CESA7,IRX3,MUR10	Cellulose synthase family protein
FvH4_3g00370	1.7514	5.36435e-19	3.39643e-16	Up	3533	4951	5292	1529	1181	1632		Pollen Ole e 1 allergen and extensin family protein
FvH4_1g12211	1.75023	0.000473832	0.00395917	Up	95	142	88	14	28	57
FvH4_4g25640	1.74515	0.00257213	0.015173	Up	30	41	89	21	19	11
FvH4_7g33840	1.74379	6.43207e-05	0.000789313	Up	64	49	81	28	20	14	UGT78D2	UDP-glucosyl transferase 78D2
FvH4_5g17470	1.74177	0.000278655	0.00259551	Up	50	72	50	10	17	26
FvH4_7g10340	1.73684	0.00102533	0.00734035	Up	25	66	78	21	16	17	UCC2	uclacyanin 2
FvH4_3g44751	1.73382	6.19232e-08	2.05578e-06	Up	857	1540	2190	536	375	571		Disease resistance-responsive (dirigent-like protein) family protein
FvH4_4g04380	1.73346	3.30121e-18	1.73276e-15	Up	1430	1771	1775	478	458	635	arpc2b	actin-related protein C2B
FvH4_4g13290	1.72867	4.55521e-14	6.96705e-12	Up	18105	23642	29310	7037	6697	8877	SHM4	serine hydroxymethyltransferase 4
FvH4_3g28890	1.72623	4.69224e-18	2.16735e-15	Up	1026	1325	1182	346	310	466	AtMYB83,MYB83	myb domain protein 83
FvH4_2g05950	1.72449	1.03168e-06	2.47164e-05	Up	93	162	180	62	32	48	AtRLP6,RLP6	receptor like protein 6
FvH4_3g02450	1.72359	1.08488e-10	7.05781e-09	Up	592	823	764	191	272	214
FvH4_2g31800	1.72253	4.27963e-15	8.98528e-13	Up	3102	4654	4766	1277	1133	1589
FvH4_5g14270	1.72211	1.15997e-10	7.52511e-09	Up	175	155	179	56	57	49		C2H2-like zinc finger protein
FvH4_5g13560	1.71922	1.21314e-13	1.66771e-11	Up	4356	5677	6614	1552	1628	2122	COBL4,IRX6	COBRA-like extracellular glycosyl-phosphatidyl inositol-anchored protein family
FvH4_1g14990	1.71853	3.09681e-15	6.81151e-13	Up	2965	2863	2700	721	833	1140	sks17	SKU5 similar 17
FvH4_4g32910	1.71809	9.83237e-05	0.00112304	Up	78	134	177	43	53	27	INO	Plant-specific transcription factor YABBY family protein
FvH4_6g22300	1.71414	1.40195e-08	5.67752e-07	Up	1142	1655	2021	375	523	626	ACT11	actin-11
FvH4_5g38540	1.71391	0.000603475	0.00484101	Up	66	124	273	60	43	50		disease resistance protein (TIR-NBS-LRR class), putative
FvH4_3g20700	1.71365	6.24945e-07	1.58084e-05	Up	1772	3265	4955	1071	815	1383	ANAC056,ATNAC2,NAC2,NARS1	NAC domain containing protein 2
FvH4_1g22401	1.71227	0.000153162	0.00161889	Up	45	92	88	38	19	17
FvH4_1g08541	1.71151	8.42656e-17	3.08907e-14	Up	827	1308	918	319	291	363	ATGER3,GER3,GLP3,GLP3A,GLP3B	germin 3
FvH4_6g39250	1.71103	0.000742963	0.00568546	Up	114	180	469	68	71	111	ABCG11,ATWBC11,COF1,DSO,WBC11	white-brown complex homolog protein 11
FvH4_6g10090	1.71067	9.09748e-05	0.00105287	Up	42	104	77	30	21	21		Late embryogenesis abundant (LEA) hydroxyproline-rich glycoprotein family
FvH4_3g15550	1.70776	0.000273563	0.00255616	Up	47	36	39	11	14	14	ASML2	activator of spomin::LUC2
FvH4_4g04120	1.70773	7.88496e-23	1.40079e-19	Up	5216	6036	7031	2076	1706	2147
FvH4_7g25160	1.70314	1.86718e-16	5.98925e-14	Up	2059	2618	2998	806	717	966	TBL33	TRICHOME BIREFRINGENCE-LIKE 33
FvH4_4g23141	1.70066	0.00462561	0.0237502	Up	31	106	26	21	14	17		PLC-like phosphodiesterases superfamily protein
FvH4_5g28720	1.69897	1.23328e-07	3.79262e-06	Up	359	482	791	194	176	164	COB	COBRA-like extracellular glycosyl-phosphatidyl inositol-anchored protein family
FvH4_1g21500	1.69368	5.58318e-15	1.13108e-12	Up	3150	4039	4922	1282	1229	1431	AAT,ATAAT,MEE17	aspartate aminotransferase
FvH4_6g08450	1.69217	8.67078e-07	2.12131e-05	Up	220	359	550	137	106	131	ATRNS1,RNS1	ribonuclease 1
FvH4_5g13300	1.68734	7.14847e-24	1.83438e-20	Up	566	629	655	219	174	215	UGT89B1	UDP-glucosyl transferase 89B1
FvH4_4g37260	1.68606	8.39203e-15	1.58864e-12	Up	226	233	201	77	56	84		Eukaryotic aspartyl protease family protein
FvH4_6g32720	1.68495	1.15552e-27	4.44777e-24	Up	2134	2362	2509	810	726	756	MIOX1	myo-inositol oxygenase 1
FvH4_2g31810	1.67866	4.40638e-09	2.01915e-07	Up	166	201	248	63	66	73		Alkaline phytoceramidase (aPHC)
FvH4_6g09370	1.67786	6.93252e-14	1.01567e-11	Up	338	337	348	103	93	141
FvH4_5g22690	1.6761	6.44818e-05	0.000790449	Up	50	47	68	19	15	21		SAUR-like auxin-responsive protein family
FvH4_7g18090	1.67544	3.59774e-15	7.76541e-13	Up	654	717	737	204	200	289
FvH4_1g09230	1.67298	0.000245311	0.00235179	Up	44	65	102	25	18	28
FvH4_1g28430	1.6715	4.10957e-08	1.45792e-06	Up	101	122	143	52	32	39	KEG	protein kinases;ubiquitin-protein ligases
FvH4_3g18650	1.66996	4.2998e-10	2.4764e-08	Up	483	715	741	199	159	288	TBL31	Plant protein of unknown function (DUF828)
FvH4_4g07320	1.66984	5.3096e-05	0.000675993	Up	53	93	90	26	17	36		ENTH/ANTH/VHS superfamily protein
FvH4_2g18410	1.66871	0.00199571	0.0124168	Up	28	47	80	21	11	21	CYP82C4	cytochrome P450, family 82, subfamily C, polypeptide 4
FvH4_4g24340	1.66856	2.10472e-10	1.28255e-08	Up	401	624	663	191	140	234		NAD(P)-binding Rossmann-fold superfamily protein
FvH4_6g45370	1.66849	4.60583e-07	1.21429e-05	Up	991	1658	2608	562	547	644	AOC4	allene oxide cyclase 4
FvH4_7g25860	1.66614	1.20355e-06	2.84212e-05	Up	743	2018	1128	399	293	594	ATEXP8,ATEXPA8,ATHEXP,ALPHA,1.11,EXP8,EXPA8	expansin A8
FvH4_4g14940	1.66538	5.17762e-05	0.00066211	Up	126	81	141	26	43	45		Protein of unknown function (DUF3049)
FvH4_2g19040	1.66415	1.33699e-11	1.12283e-09	Up	1284	1757	2262	580	521	670	ATCB5-B,B5,#4,CB5-B	cytochrome B5 isoform B
FvH4_4g29330	1.66358	5.41901e-07	1.39679e-05	Up	125	177	190	42	53	67	AtSOT1,AtSOT12,ATST1,RAR047,SOT12,ST,ST1	sulphotransferase 12
FvH4_7g25600	1.66311	2.33967e-18	1.25662e-15	Up	3718	3736	3673	1147	963	1598		Plant protein of unknown function (DUF827)
FvH4_4g25740	1.6617	2.23965e-05	0.000332848	Up	84	102	148	32	44	34		Plant protein of unknown function (DUF868)
FvH4_5g03782	1.65986	1.14389e-08	4.75147e-07	Up	328	360	554	142	106	173	ATMRP14,MRP14	multidrug resistance-associated protein 14
FvH4_6g01380	1.65429	2.25607e-31	1.7368e-27	Up	6982	7512	8020	2614	2269	2655		GDSL-like Lipase/Acylhydrolase superfamily protein
FvH4_4g33500	1.65291	1.66027e-13	2.21642e-11	Up	1584	1936	2272	615	518	819	ADL1C,ADL5,DL1C,DRP1C	DYNAMIN-like 1C
FvH4_5g34000	1.64966	3.13977e-16	9.17885e-14	Up	2673	3234	3771	1095	873	1307	SHM2	serine hydroxymethyltransferase 2
FvH4_4g22570	1.64513	2.65741e-13	3.38201e-11	Up	4156	5306	6162	1548	1647	2037	ATGUT1,GUT2,IRX10	Exostosin family protein
FvH4_2g41260	1.64326	6.24822e-14	9.30985e-12	Up	33045	42148	44271	11834	11057	17364	ATCIMS,ATMETS,ATMS1	Cobalamin-independent synthase family protein
FvH4_6g33070	1.6417	0.00731872	0.0337011	Up	57	75	249	82	25	32	ATMRP6,MRP6	multidrug resistance-associated protein 6
FvH4_6g00540	1.63849	2.57015e-08	9.80527e-07	Up	342	506	511	114	150	189	RIC4	ROP-interactive CRIB motif-containing protein 4
FvH4_5g27390	1.63182	5.98065e-10	3.30438e-08	Up	508	722	686	180	176	293		Aldolase superfamily protein
FvH4_2g19810	1.62983	3.33513e-06	6.65729e-05	Up	183	276	402	85	100	107	ARR24,RR24	response regulator 24
FvH4_7g19120	1.62769	0.00924608	0.0404505	Up	37	28	26	6	6	19		SAUR-like auxin-responsive protein family
FvH4_3g01940	1.62746	1.56347e-15	3.77774e-13	Up	972	1218	1106	333	320	465	ADT1	arogenate dehydratase 1
FvH4_1g16440	1.62669	7.89312e-14	1.14237e-11	Up	10957	14509	14825	3883	4316	5402		Protein of unknown function (DUF579)
FvH4_4g34710	1.62658	8.11773e-09	3.49774e-07	Up	163	147	211	71	53	56
FvH4_6g48770	1.62633	5.26827e-12	4.84744e-10	Up	1477	1727	2408	648	617	654		HXXXD-type acyl-transferase family protein
FvH4_3g40570	1.62633	7.91424e-14	1.14237e-11	Up	22695	31374	33865	9331	8382	12328	ATC4H,C4H,CYP73A5,REF3	cinnamate-4-hydroxylase
FvH4_3g35000	1.62431	0.000126089	0.0013749	Up	64	88	146	43	23	39
FvH4_2g32970	1.62373	7.92699e-11	5.35298e-09	Up	1949	2339	3223	776	823	963	WLIM1	GATA type zinc finger transcription factor family protein
FvH4_6g41530	1.62304	1.01702e-11	8.76422e-10	Up	5479	7625	8225	2023	2381	2803	FLA7	FASCICLIN-like arabinoogalactan 7
FvH4_7g05960	1.6224	7.84246e-17	2.92132e-14	Up	2855	3345	4065	1200	1106	1208	CYP77A4	cytochrome P450, family 77, subfamily A, polypeptide 4
FvH4_2g00440	1.61868	3.17313e-10	1.85998e-08	Up	465	588	804	224	180	240	AtCXE18,CXE18	carboxyesterase 18
FvH4_4g24970	1.61854	0.0023662	0.01422	Up	97	160	455	127	66	64		RPM1-interacting protein 4 (RIN4) family protein
FvH4_6g19650	1.61829	0.000529066	0.00433905	Up	47	43	48	15	9	24		Glycosyltransferase family 61 protein
FvH4_4g05760	1.61692	1.20701e-14	2.1443e-12	Up	10356	10463	10100	2819	3481	4137		Pectin lyase-like superfamily protein
FvH4_1g10310	1.61663	2.18093e-07	6.2492e-06	Up	396	422	769	213	137	210		Transducin/WD40 repeat-like superfamily protein
FvH4_3g15850	1.61237	2.70818e-05	0.000389558	Up	374	610	1059	371	168	198		Galactosyl transferase GMA12/MNN10 family protein
FvH4_5g37930	1.61121	1.78889e-11	1.44456e-09	Up	824	1017	1268	326	333	411		Phosphoglycerate mutase family protein
FvH4_4g29150	1.61113	5.33982e-11	3.80627e-09	Up	1038	1141	1260	341	300	549		DNA glycosylase superfamily protein
FvH4_5g36252	1.60926	1.09358e-13	1.54946e-11	Up	825	1188	1192	350	344	407		RING/U-box superfamily protein
FvH4_2g25720	1.60775	4.78846e-11	3.45592e-09	Up	3168	3647	5450	1424	1294	1549	ATUXS2,AUD1,UXS2	NAD(P)-binding Rossmann-fold superfamily protein
FvH4_6g01120	1.60532	0.000401201	0.00345222	Up	118	169	60	67	21	35		Protein kinase superfamily protein
FvH4_3g42300	1.60403	4.01657e-12	3.80175e-10	Up	2035	2783	2958	786	779	1121		RING/U-box superfamily protein
FvH4_3g23400	1.60312	9.24327e-09	3.93862e-07	Up	138	194	206	66	50	72	ATSUMO1,SUM1,SUMO,1,SUMO1	small ubiquitin-like modifier 1
FvH4_7g10690	1.60229	1.37525e-09	6.98053e-08	Up	242	336	243	77	92	111		Matrixin family protein
FvH4_7g08000	1.60106	0.000588455	0.00474856	Up	45	62	95	36	14	23	PUB23	plant U-box 23
FvH4_7g16990	1.6003	1.89273e-06	4.15519e-05	Up	487	794	901	279	134	367	ATMYB4,MYB4	myb domain protein 4
FvH4_7g27630	1.59733	1.01169e-05	0.000174106	Up	848	1517	2062	423	367	769	ATBETAFRUCT4,VAC-INV	Glycosyl hydrolases family 32 protein
FvH4_5g17111	1.59703	3.80025e-05	0.00051176	Up	96	118	159	73	30	32	AtMYB6,MYB6	myb domain protein 6
FvH4_7g32070	1.59619	0.00714041	0.0331207	Up	19	40	36	19	8	7		Bifunctional inhibitor/lipid-transfer protein/seed storage 2S albumin superfamily protein
FvH4_2g34130	1.59617	5.72908e-05	0.000719484	Up	136	221	388	115	73	79		Subtilase family protein
FvH4_6g27940	1.59572	1.1712e-20	1.28804e-17	Up	4986	5723	6050	1873	1728	2230	4CL2,AT4CL2	4-coumarate:CoA ligase 2
FvH4_3g05570	1.59571	1.00749e-08	4.23823e-07	Up	353	585	699	215	156	207		Protein of unknown function (DUF616)
FvH4_2g18430	1.59539	0.000845417	0.0062886	Up	49	79	147	40	23	36		ER lumen protein retaining receptor family protein
FvH4_3g39810	1.59523	1.20811e-08	4.98239e-07	Up	468	813	804	265	161	313		GDSL-like Lipase/Acylhydrolase family protein
FvH4_4g12520	1.59474	2.74661e-08	1.03143e-06	Up	258	238	287	69	91	110	SCN1	Immunoglobulin E-set superfamily protein
FvH4_3g39130	1.59446	1.79655e-16	5.84384e-14	Up	3462	4572	4472	1360	1245	1748	ATBAG4,BAG4	BCL-2-associated athanogene 4
FvH4_4g15000	1.59438	8.99251e-06	0.000158174	Up	219	383	600	166	113	150	ATCXE12,CXE12	alpha/beta-Hydrolases superfamily protein
FvH4_2g04630	1.59394	1.67588e-16	5.5292e-14	Up	13024	15999	17280	4994	4799	6320
FvH4_6g35550	1.59385	7.08739e-07	1.76383e-05	Up	1296	2165	3324	957	760	684	GLIP4	GDSL-motif lipase 4
FvH4_6g20590	1.59052	0.000987697	0.00713063	Up	48	53	88	23	12	33
FvH4_6g32640	1.58936	2.2035e-10	1.33569e-08	Up	5037	5959	8909	2329	1984	2728		GDSL-like Lipase/Acylhydrolase superfamily protein
FvH4_3g10110	1.58892	4.28374e-11	3.1608e-09	Up	341	371	398	115	106	168
FvH4_1g26330	1.58866	1.11861e-08	4.65482e-07	Up	892	1241	1684	400	413	524
FvH4_1g16400	1.58627	4.12604e-18	2.02747e-15	Up	2054	2687	2688	856	751	999	FRA1	P-loop containing nucleoside triphosphate hydrolases superfamily protein
FvH4_2g22530	1.58588	0.00689602	0.0322769	Up	28	40	106	24	17	22	ATAUX2-11,IAA4	AUX/IAA transcriptional regulator family protein
FvH4_2g05660	1.58548	0.00609266	0.0293758	Up	44	42	115	15	22	34	UGT73B2	UDP-glucosyltransferase 73B2
FvH4_7g31490	1.58439	1.09228e-14	2.00209e-12	Up	2908	3488	4149	1215	1033	1476	iqd21	IQ-domain 21
FvH4_6g16510	1.58437	2.16118e-08	8.40279e-07	Up	774	1123	1535	390	333	494	MAT3	methionine adenosyltransferase 3
FvH4_2g03140	1.58416	2.15502e-12	2.1829e-10	Up	17623	21690	29240	8059	7331	8797	TUA2	tubulin alpha-2 chain
FvH4_7g29270	1.58346	0.00575957	0.0281101	Up	21	28	23	7	9	9
FvH4_7g28851	1.57964	0.00536936	0.0266621	Up	39	91	182	34	25	54
FvH4_3g45780	1.57883	3.16033e-07	8.68904e-06	Up	152	227	279	77	76	79
FvH4_4g27410	1.5777	3.36422e-13	4.19982e-11	Up	715	1004	836	276	243	380	ATHMT-1,HMT-1	Homocysteine S-methyltransferase family protein
FvH4_5g23710	1.57564	3.40666e-13	4.21698e-11	Up	2790	3891	4028	1167	1072	1543	ATPRR1,PRR1	pinoresinol reductase 1
FvH4_1g27280	1.57494	6.06671e-13	6.96253e-11	Up	709	1071	1135	384	301	352	ALIS5	ALA-interacting subunit 5
FvH4_2g28980	1.5738	1.94346e-14	3.27622e-12	Up	969	1085	1244	362	386	411		Leucine-rich repeat transmembrane protein kinase
FvH4_4g05610	1.5729	0.00448608	0.0231989	Up	65	136	343	101	43	60		Plant self-incompatibility protein S1 family
FvH4_5g00270	1.57126	0.000496921	0.0041193	Up	83	126	222	38	48	67		Haloacid dehalogenase-like hydrolase (HAD) superfamily protein
FvH4_3g23401	1.5702	1.18329e-06	2.79715e-05	Up	103	95	112	32	32	46
FvH4_6g36540	1.57004	0.000974001	0.00706044	Up	68	145	48	26	35	28		Leucine-rich repeat protein kinase family protein
FvH4_6g11850	1.56874	1.17872e-06	2.78919e-05	Up	279	558	630	218	119	197	ATGPAT6,GPAT6	glycerol-3-phosphate acyltransferase 6
FvH4_2g20500	1.5683	6.79267e-11	4.68289e-09	Up	1329	1913	2212	607	568	764	IAA11	indole-3-acetic acid inducible 11
FvH4_6g48990	1.56691	0.00197899	0.0123426	Up	37	85	39	18	12	27		Glutaredoxin family protein
FvH4_4g06540	1.56553	0.00311231	0.0175306	Up	27	44	38	11	8	20
FvH4_1g26650	1.56389	0.00857948	0.0381118	Up	87	105	74	7	36	47		Pectin lyase-like superfamily protein
FvH4_2g06540	1.56161	4.76799e-10	2.68577e-08	Up	2013	2249	3102	755	821	1045		alpha/beta-Hydrolases superfamily protein
FvH4_4g25820	1.55853	3.43152e-14	5.42815e-12	Up	2093	2397	2400	705	719	1025		Protein of Unknown Function (DUF239)
FvH4_5g04800	1.55782	0.00243363	0.0145272	Up	39	50	29	24	10	9		SGNH hydrolase-type esterase superfamily protein
FvH4_7g16070	1.55714	4.76716e-11	3.45133e-09	Up	260	379	394	141	103	129	TBL25	TRICHOME BIREFRINGENCE-LIKE 25
FvH4_5g11060	1.55502	3.95522e-07	1.06588e-05	Up	190	244	278	69	71	115	ATOPT7,OPT7	oligopeptide transporter 7
FvH4_6g30570	1.5539	8.36909e-10	4.47417e-08	Up	532	491	583	302	139	154	ATKT1,ATKT1P,ATKUP1,KT1,KUP1	potassium transporter 1
FvH4_7g14480	1.54737	7.81781e-11	5.29479e-09	Up	1343	1774	2307	657	604	700	CYP86A8,LCR	cytochrome P450, family 86, subfamily A, polypeptide 8
FvH4_2g35270	1.54734	7.1091e-06	0.000130305	Up	760	918	1919	538	340	461	AAP1,NAT2	amino acid permease 1
FvH4_6g42440	1.5451	8.01487e-06	0.000143937	Up	127	226	285	81	75	75	AtGH9B8,GH9B8	glycosyl hydrolase 9B8
FvH4_5g02340	1.54465	1.13487e-09	5.88982e-08	Up	2097	2796	3863	1124	1052	993	TUB6	beta-6 tubulin
FvH4_6g17113	1.54181	1.66942e-11	1.38191e-09	Up	857	946	1167	317	338	415
FvH4_3g45400	1.54093	1.8242e-12	1.86416e-10	Up	795	983	1033	371	231	432	ACD1-LIKE,PTC52,TIC55-IV	ACD1-like
FvH4_1g26890	1.53784	1.35085e-15	3.46642e-13	Up	2370	2744	3198	974	921	1118		Eukaryotic aspartyl protease family protein
FvH4_6g51160	1.53705	2.21369e-15	5.16416e-13	Up	929	1229	897	353	299	452	ATNRT2.7,NRT2.7	high affinity nitrate transporter 2.7
FvH4_4g04030	1.53668	9.82404e-09	4.15543e-07	Up	213	351	361	126	91	122	ATFAO3,FAO3	fatty alcohol oxidase 3
FvH4_4g18021	1.53635	0.000667461	0.00523181	Up	62	96	97	17	36	37
FvH4_6g28200	1.53584	7.31922e-12	6.60303e-10	Up	282	374	353	123	97	148	ADAP	ARIA-interacting double AP2 domain protein
FvH4_6g29300	1.53564	7.2755e-07	1.80481e-05	Up	328	413	445	97	157	167
FvH4_5g32460	1.53441	0.00154065	0.0101214	Up	56	56	73	13	18	36	ATMYB123,ATTT2,MYB123,TT2	Duplicated homeodomain-like superfamily protein
FvH4_7g11980	1.53422	0.000379856	0.00331173	Up	42	84	72	27	15	31	LBD31	LOB domain-containing protein 31
FvH4_7g32990	1.5341	4.7433e-15	9.69439e-13	Up	22697	29687	34626	11061	9151	11617	ATOMT1,OMT1	O-methyltransferase 1
FvH4_6g44460	1.53206	8.31178e-05	0.000973925	Up	68	121	67	27	34	30		Wound-responsive family protein
FvH4_4g17600	1.53199	1.9542e-05	0.000297509	Up	314	554	726	152	224	194		Protein kinase superfamily protein
FvH4_6g29760	1.5315	0.000830014	0.00619793	Up	34	67	67	22	14	26		Protein of unknown function (DUF567)
FvH4_4g31530	1.53086	6.04551e-07	1.54088e-05	Up	155	154	118	44	40	71	ATHVA22C,HVA22C	HVA22 homologue C
FvH4_5g37060	1.53016	0.000581818	0.00470157	Up	54	76	127	41	20	36		RNA-binding (RRM/RBD/RNP motifs) family protein
FvH4_4g29331	1.52893	2.5811e-07	7.26073e-06	Up	212	251	319	78	91	115	AtSOT1,AtSOT12,ATST1,RAR047,SOT12,ST,ST1	sulphotransferase 12
FvH4_2g36010	1.5275	2.83929e-06	5.8184e-05	Up	164	235	340	115	68	94		Tetraspanin family protein
FvH4_6g26730	1.52571	6.16016e-11	4.29816e-09	Up	1209	1321	1622	442	436	641	ANAC073,NAC073,SND2	NAC domain containing protein 73
FvH4_6g05021	1.52143	3.95199e-06	7.76115e-05	Up	119	121	184	54	40	64	SFP1	Major facilitator superfamily protein
FvH4_1g16980	1.52139	0.00768645	0.0349997	Up	29	114	163	41	27	47	GH3.1	Auxin-responsive GH3 family protein
FvH4_6g13950	1.52098	2.80449e-09	1.32998e-07	Up	412	515	529	141	172	215
FvH4_7g15910	1.52081	4.63006e-11	3.37323e-09	Up	547	717	714	208	243	266	AGP22,ATAGP22	arabinogalactan protein 22
FvH4_7g19350	1.52048	3.05e-06	6.17893e-05	Up	110	126	186	64	42	52	ARF16	auxin response factor 16
FvH4_6g50730	1.52035	1.13026e-13	1.59093e-11	Up	1972	2326	2451	724	750	989		Tetratricopeptide repeat (TPR)-like superfamily protein
FvH4_6g33780	1.51977	3.37031e-05	0.000465118	Up	292	190	316	172	56	81	ATBFRUCT1,ATCWINV1	Glycosyl hydrolases family 32 protein
FvH4_7g17190	1.5186	1.61169e-05	0.000254249	Up	154	234	340	81	80	108	ATRAB-A3,ATRABA3,RABA3	RAB GTPase homolog A3
FvH4_6g12700	1.51471	1.18718e-19	1.05453e-16	Up	1698	2000	2064	706	624	794	ATROPGEF7,ROPGEF7	RHO guanyl-nucleotide exchange factor 7
FvH4_4g03650	1.51377	0.00026747	0.00251823	Up	164	210	242	38	94	87	UGT78D2	UDP-glucosyl transferase 78D2
FvH4_3g29660	1.51063	8.50279e-13	9.44096e-11	Up	325	404	355	123	130	144		Family of unknown function (DUF662)
FvH4_2g05810	1.50812	7.13445e-05	0.000858625	Up	91	102	176	63	34	44	RGE1,ZOU	basic helix-loop-helix (bHLH) DNA-binding superfamily protein
FvH4_5g06070	1.50565	1.73638e-11	1.40708e-09	Up	530	807	822	286	221	299	ATMYB86,MYB86	myb domain protein 86
FvH4_3g31880	1.50493	0.000556263	0.00453473	Up	78	138	222	51	61	50		2-oxoglutarate (2OG) and Fe(II)-dependent oxygenase superfamily protein
FvH4_7g30650	1.50432	3.09447e-07	8.53845e-06	Up	373	383	359	96	119	194
FvH4_4g06480	1.50239	1.5031e-08	6.04773e-07	Up	814	1033	1435	406	321	509	scpl3	serine carboxypeptidase-like 3
FvH4_3g31550	1.50082	1.24676e-11	1.05472e-09	Up	2512	3268	3221	977	912	1455		Protein of unknown function, DUF547
FvH4_1g05410	1.50051	6.64191e-12	6.03917e-10	Up	8252	10343	10713	3321	2806	4823		2-oxoglutarate (2OG) and Fe(II)-dependent oxygenase superfamily protein
FvH4_2g17570	1.50025	1.84698e-06	4.07594e-05	Up	150	206	200	57	53	97		Integral membrane HRF1 family protein
FvH4_2g13810	1.4954	0.00135919	0.00917099	Up	92	113	256	45	63	64		nodulin MtN21 /EamA-like transporter family protein
FvH4_6g40770	1.49423	3.6052e-08	1.31141e-06	Up	299	297	335	185	78	97	ADS1	delta 9 desaturase 1
FvH4_1g08570	1.49243	1.0945e-07	3.42051e-06	Up	2312	2669	2464	600	886	1241	ATGER3,GER3,GLP3,GLP3A,GLP3B	germin 3
FvH4_1g20450	1.49192	4.14787e-12	3.86805e-10	Up	28184	29490	35973	10060	10704	14141	DHS1	3-deoxy-D-arabino-heptulosonate 7-phosphate synthase 1
FvH4_1g09220	1.49102	2.2362e-07	6.3917e-06	Up	779	1155	1303	360	479	349		Plant invertase/pectin methylesterase inhibitor superfamily protein
FvH4_7g22470	1.49077	2.83342e-10	1.6736e-08	Up	420	396	406	137	118	204
FvH4_5g32820	1.48709	0.00843586	0.0376112	Up	18	35	27	12	10	8		Disease resistance protein (CC-NBS-LRR class) family
FvH4_6g47240	1.48665	5.79094e-07	1.48437e-05	Up	175	197	231	81	47	103		C2H2-like zinc finger protein
FvH4_2g14090	1.48467	2.03928e-10	1.24926e-08	Up	1012	1447	1712	577	408	607		F-box family protein
FvH4_1g28120	1.4843	2.53415e-05	0.000368657	Up	253	215	478	123	113	125	GDH1	glutamate dehydrogenase 1
FvH4_2g01660	1.48403	0.000279672	0.00260025	Up	77	104	146	56	21	51		Disease resistance-responsive (dirigent-like protein) family protein
FvH4_5g39430	1.48349	6.61664e-11	4.57519e-09	Up	1655	2076	2284	785	522	993	ATBXL2,BXL2	beta-xylosidase 2
FvH4_6g11360	1.48319	2.4034e-08	9.23571e-07	Up	675	637	1054	296	291	308		2-oxoglutarate (2OG) and Fe(II)-dependent oxygenase superfamily protein
FvH4_5g17970	1.48171	1.14352e-13	1.59093e-11	Up	564	729	727	245	235	279	ATMYB52,BW52,MYB52	myb domain protein 52
FvH4_2g33410	1.48131	4.44957e-06	8.6428e-05	Up	1118	2316	3011	1022	618	853		Gibberellin-regulated family protein
FvH4_6g16080	1.47909	2.08245e-10	1.27233e-08	Up	5777	8003	9463	2686	2736	3331	ADK2	adenosine kinase 2
FvH4_6g13322	1.47909	0.000752577	0.00574191	Up	92	188	327	90	69	75		2-oxoglutarate (2OG) and Fe(II)-dependent oxygenase superfamily protein
FvH4_4g27420	1.47796	2.51028e-11	1.97866e-09	Up	1971	2490	3095	934	917	1002	CER6,CUT1,G2,KCS6,POP1	3-ketoacyl-CoA synthase 6
FvH4_6g23000	1.47619	5.118e-09	2.2907e-07	Up	2576	3192	3696	930	1202	1400		nucleolar protein gar2-related
FvH4_3g45320	1.47574	3.565e-13	4.33335e-11	Up	1097	1448	1665	602	431	581	AAE18	acyl-activating enzyme 18
FvH4_1g26460	1.47171	1.63423e-14	2.79574e-12	Up	31957	38890	43157	13583	12978	16645	AtSAM1,MAT1,SAM-1,SAM1	S-adenosylmethionine synthetase 1
FvH4_2g03560	1.46751	1.60574e-12	1.66298e-10	Up	608	750	840	279	270	286	scpl18	serine carboxypeptidase-like 18
FvH4_3g02010	1.46512	0.000195226	0.00196545	Up	593	856	614	116	303	331
FvH4_6g21540	1.46492	4.04226e-09	1.86339e-07	Up	294	239	314	107	86	133	FAR2,MS2	Jojoba acyl CoA reductase-related male sterility protein
FvH4_5g01430	1.46245	9.97325e-09	4.20314e-07	Up	340	391	385	123	109	195
FvH4_5g00480	1.46234	7.57904e-10	4.07065e-08	Up	2005	2626	2255	679	783	1134	AtMYB85,MYB85	myb domain protein 85
FvH4_3g07510	1.46179	0.005968	0.0289196	Up	22	46	60	20	12	18		Leucine-rich repeat protein kinase family protein
FvH4_6g35560	1.45946	1.8187e-09	8.99419e-08	Up	1468	1422	2009	553	551	776	LAC14	laccase 14
FvH4_1g28390	1.45707	2.6569e-11	2.08004e-09	Up	41770	49036	64638	19177	17922	22701	ATCIMS,ATMETS,ATMS1	Cobalamin-independent synthase family protein
FvH4_6g28680	1.4568	1.28165e-15	3.3636e-13	Up	6980	8112	9490	3159	2850	3435	ATCCR1,CCR1,IRX4	cinnamoyl coa reductase 1
FvH4_7g10860	1.45608	0.00938401	0.0409299	Up	51	68	197	63	35	29	CAS1	cycloartenol synthase 1
FvH4_4g31460	1.45546	0.00067695	0.00528538	Up	52	66	92	21	29	30	ATORC6,ORC6	origin recognition complex protein 6
FvH4_1g08410	1.45296	0.00119775	0.00830193	Up	53	65	121	39	21	35	CYP72A15	cytochrome P450, family 72, subfamily A, polypeptide 15
FvH4_2g17511	1.45249	0.00437617	0.0227607	Up	137	200	452	189	46	93	LCR19	low-molecular-weight cysteine-rich 19
FvH4_2g16370	1.45047	3.591e-14	5.64179e-12	Up	516	573	641	276	164	239		O-fucosyltransferase family protein
FvH4_4g26581	1.44854	2.43321e-05	0.000356246	Up	92	155	164	49	44	66	BAT1	bidirectional amino acid transporter 1
FvH4_2g39750	1.44782	0.00569593	0.0278584	Up	55	76	183	50	23	54	ATRL6,RL6,RSM3	RAD-like 6
FvH4_4g04500	1.44744	0.00263046	0.0154306	Up	35	47	75	22	14	26		CCT motif family protein
FvH4_5g03781	1.44622	4.92546e-10	2.76772e-08	Up	1382	1404	1984	612	493	760	ATMRP14,MRP14	multidrug resistance-associated protein 14
FvH4_3g17550	1.43622	1.8478e-06	4.07594e-05	Up	1137	1343	1701	370	596	626	AtUGT85A3,UGT85A3	UDP-glucosyl transferase 85A3
FvH4_6g41871	1.43486	3.85835e-09	1.78574e-07	Up	357	488	456	144	152	207		GDSL-like Lipase/Acylhydrolase superfamily protein
FvH4_7g13490	1.4332	1.35882e-08	5.51529e-07	Up	1167	1221	1905	551	524	608		Calcium-dependent lipid-binding (CaLB domain) family protein
FvH4_3g01120	1.43103	1.95043e-06	4.26565e-05	Up	161	216	228	63	83	87
FvH4_7g19110	1.43078	1.45331e-15	3.62388e-13	Up	6972	8199	8296	2802	2784	3528	ADK2	adenosine kinase 2
FvH4_4g18001	1.43039	1.41187e-05	0.000228662	Up	486	749	1213	321	299	345	RALFL33	ralf-like 33
FvH4_5g04860	1.42952	6.34347e-06	0.000117957	Up	99	129	101	62	37	31		Protein with RING/U-box and TRAF-like domains
FvH4_6g24590	1.42853	2.60086e-06	5.38716e-05	Up	193	211	289	76	95	98	ACA4,ATACA4	alpha carbonic anhydrase 4
FvH4_1g29330	1.42685	4.94829e-13	5.83065e-11	Up	10305	12477	13614	4355	4201	5668	CYP98A3	cytochrome P450, family 98, subfamily A, polypeptide 3
FvH4_3g08170	1.42635	2.33747e-11	1.86295e-09	Up	689	845	949	306	293	373	iqd9	IQ-domain 9
FvH4_5g00870	1.42505	2.52577e-08	9.6898e-07	Up	2782	2873	2760	762	1116	1347	ACR8	ACT domain repeat 8
FvH4_5g01300	1.4241	2.54617e-09	1.23278e-07	Up	4539	6254	8381	2725	2246	2624	NRS/ER,UER1	nucleotide-rhamnose synthase/epimerase-reductase
FvH4_2g19540	1.41664	4.25658e-08	1.49628e-06	Up	668	847	853	243	270	414		Pectin lyase-like superfamily protein
FvH4_3g29900	1.41648	0.000137451	0.00147785	Up	97	88	136	33	43	50	ATPSK3,PSK1,PSK3	PHYTOSULFOKINE 3 PRECURSOR
FvH4_4g09340	1.41457	1.88018e-19	1.44742e-16	Up	31622	35425	33392	12780	11096	15766	4CL2,AT4CL2	4-coumarate:CoA ligase 2
FvH4_7g02680	1.41147	6.43871e-07	1.62338e-05	Up	1524	1860	3131	1102	681	871	ANNAT8	annexin 8
FvH4_4g06430	1.40989	1.00055e-11	8.68714e-10	Up	1843	2239	2752	913	792	1017
FvH4_7g18360	1.40924	0.000629497	0.00500283	Up	49	73	58	19	19	33		C2H2-type zinc finger family protein
FvH4_4g13280	1.40891	9.33832e-13	1.02213e-10	Up	47457	57952	69071	22655	21082	25498	ATSAHH1,EMB1395,HOG1,MEE58,SAHH1	S-adenosyl-L-homocysteine hydrolase
FvH4_2g33470	1.40835	0.00105738	0.00753242	Up	118	193	197	37	56	106	CYP81D3	cytochrome P450, family 81, subfamily D, polypeptide 3
FvH4_7g20670	1.40557	0.000237737	0.0022925	Up	53	62	67	32	23	18	ATCNGC1,CNGC1	cyclic nucleotide gated channel 1
FvH4_4g04700	1.40457	3.05551e-11	2.34442e-09	Up	1021	1374	1612	613	480	514	BDL,IAA12	AUX/IAA transcriptional regulator family protein
FvH4_3g29080	1.40448	0.0026472	0.0155001	Up	46	114	144	57	27	41	AAC2	ADP/ATP carrier 2
FvH4_1g14120	1.40436	0.00160636	0.0104474	Up	73	101	123	22	47	46	GATL2	galacturonosyltransferase-like 2
FvH4_3g39070	1.40417	4.03425e-12	3.8029e-10	Up	424	449	471	178	140	220
FvH4_3g41600	1.40374	0.00110465	0.00781614	Up	74	65	74	39	32	14	C2H2,CZF2,ZAT6	zinc finger of Arabidopsis thaliana 6
FvH4_5g06720	1.40355	2.43567e-06	5.10916e-05	Up	275	597	507	185	181	178		Pectin lyase-like superfamily protein
FvH4_7g31770	1.40324	3.23538e-08	1.19549e-06	Up	9524	11424	16881	6111	3499	5896	GLT1	NADH-dependent glutamate synthase 1
FvH4_5g10770	1.40301	0.00103671	0.00740576	Up	57	84	74	20	37	26	BLT	branchless trichome
FvH4_4g07930	1.40285	3.9232e-08	1.40693e-06	Up	4491	5063	6431	1674	1947	2706	scpl18	serine carboxypeptidase-like 18
FvH4_4g34630	1.40219	0.000133153	0.00143969	Up	205	476	492	143	180	136	XET,XTH33	xyloglucan:xyloglucosyl transferase 33
FvH4_3g33060	1.40177	4.72735e-05	0.000616129	Up	1624	2165	4416	1387	872	1121		GTP binding Elongation factor Tu family protein
FvH4_6g30610	1.40134	5.70503e-15	1.13584e-12	Up	6147	7195	7996	2764	2528	3215	LysoPL2	lysophospholipase 2
FvH4_4g28940	1.40125	0.00725099	0.0334789	Up	25	47	29	20	8	13		Armadillo/beta-catenin-like repeat family protein
FvH4_6g28410	1.39997	1.44435e-18	7.94219e-16	Up	6163	7162	7100	2664	2330	3155	HCT	hydroxycinnamoyl-CoA shikimate/quinate hydroxycinnamoyl transferase
FvH4_2g30950	1.39956	8.44867e-11	5.65571e-09	Up	722	1164	1129	466	345	401		ferredoxin-related
FvH4_7g29640	1.39789	8.13382e-06	0.000145847	Up	632	800	836	189	297	402		Pectinacetylesterase family protein
FvH4_5g11450	1.39755	1.37199e-06	3.15284e-05	Up	243	213	361	123	87	123		NAD(P)-binding Rossmann-fold superfamily protein
FvH4_5g23140	1.39735	0.00078854	0.0059592	Up	72	92	164	62	31	43	ATSGS3,SGS3	XS domain-containing protein / XS zinc finger domain-containing protein-related
FvH4_5g36810	1.39668	4.70287e-15	9.69439e-13	Up	6395	8075	8380	2986	2662	3491		Class-II DAHP synthetase family protein
FvH4_7g33020	1.39633	0.00167725	0.0108108	Up	58	72	72	24	14	44	RCI3,RCI3A	Peroxidase superfamily protein
FvH4_4g09940	1.39517	1.1906e-09	6.13588e-08	Up	439	466	567	179	190	218		CAP (Cysteine-rich secretory proteins, Antigen 5, and Pathogenesis-related 1 protein) superfamily protein
FvH4_7g25330	1.39495	1.68896e-06	3.77239e-05	Up	16080	21420	8599	5078	6278	6461	LAC5	laccase 5
FvH4_6g53210	1.39387	0.000784817	0.0059369	Up	145	278	415	85	123	124		Cupredoxin superfamily protein
FvH4_4g31140	1.39349	4.87817e-05	0.000630097	Up	4607	5774	4606	1012	2383	2337	AT-EXP1,ATEXP1,ATEXPA1,ATHEXP,ALPHA,1.2,EXP1,EXPA1	expansin A1
FvH4_7g21560	1.38965	0.000279049	0.00259551	Up	361	606	878	279	130	360	B70	basic helix-loop-helix (bHLH) DNA-binding superfamily protein
FvH4_5g36460	1.38535	1.37544e-15	3.49075e-13	Up	3146	2807	3448	1591	923	1362	LAC14	laccase 14
FvH4_2g38670	1.38362	6.64483e-10	3.62795e-08	Up	5318	6666	8287	2538	2614	3003	AtGH9B7,GH9B7	glycosyl hydrolase 9B7
FvH4_3g21730	1.38332	2.41414e-10	1.45573e-08	Up	1460	1554	1777	555	567	806	GAUT12,IRX8,LGT6	galacturonosyltransferase 12
FvH4_5g21990	1.38193	3.20148e-11	2.43217e-09	Up	264	361	280	134	117	113
FvH4_6g04470	1.38181	0.00201441	0.0124994	Up	49	33	53	21	18	16	EMB3004,MEE32	dehydroquinate dehydratase, putative / shikimate dehydrogenase, putative
FvH4_4g15440	1.3771	2.42046e-07	6.84216e-06	Up	356	349	439	124	157	178
FvH4_6g06470	1.3756	7.00196e-08	2.27761e-06	Up	690	755	1014	319	367	303	BIP,BIP2	Heat shock protein 70 (Hsp 70) family protein
FvH4_1g16990	1.37533	1.65156e-08	6.622e-07	Up	402	470	500	153	176	223		RING/U-box superfamily protein
FvH4_6g19450	1.37518	4.69474e-08	1.63045e-06	Up	771	1040	1214	376	331	527	ATAN11,LWD1	Transducin/WD40 repeat-like superfamily protein
FvH4_4g32950	1.37503	2.30986e-10	1.3965e-08	Up	6975	9833	11649	3993	3429	4186	ACLA-1	ATP-citrate lyase A-1
FvH4_2g38120	1.37418	2.64766e-14	4.33672e-12	Up	4240	5250	5660	2756	1580	1954		GDSL-like Lipase/Acylhydrolase superfamily protein
FvH4_6g48210	1.37345	4.81719e-05	0.00062572	Up	380	615	520	128	244	221	AT-EXP1,ATEXP1,ATEXPA1,ATHEXP,ALPHA,1.2,EXP1,EXPA1	expansin A1
FvH4_1g11080	1.37214	4.72816e-09	2.14112e-07	Up	669	919	1091	374	301	424
FvH4_1g09360	1.37178	9.64378e-12	8.43648e-10	Up	53873	65088	82960	28838	24314	29569	ATSUS4,SUS4	sucrose synthase 4
FvH4_3g00220	1.3717	8.33544e-08	2.65527e-06	Up	451	543	735	226	226	252		Phototropic-responsive NPH3 family protein
FvH4_6g34740	1.37073	0.000382079	0.00332483	Up	83	176	180	78	59	43	ATGER1,GER1,GLP1	germin-like protein 1
FvH4_4g09950	1.36844	0.000665524	0.00522265	Up	70	63	121	37	32	36		CAP (Cysteine-rich secretory proteins, Antigen 5, and Pathogenesis-related 1 protein) superfamily protein
FvH4_5g18321	1.36466	4.38993e-08	1.53847e-06	Up	18454	27319	36089	11911	10287	11505		Bifunctional inhibitor/lipid-transfer protein/seed storage 2S albumin superfamily protein
FvH4_1g22350	1.36271	2.19617e-10	1.33475e-08	Up	734	924	1025	344	354	395
FvH4_4g12490	1.36215	3.32181e-08	1.21773e-06	Up	999	1207	1755	657	428	574	ATB2	NAD(P)-linked oxidoreductase superfamily protein
FvH4_6g26930	1.362	1.71903e-11	1.40091e-09	Up	585	713	583	225	250	285	ARAC5,ATGP3,ATROP4,ROP4	RAC-like GTP binding protein 5
FvH4_3g12660	1.36175	2.43771e-14	4.02136e-12	Up	4876	6317	6586	2435	2138	2717	GlcNAc1pUT1	N-acetylglucosamine-1-phosphate uridylyltransferase 1
FvH4_6g43300	1.36139	0.000306049	0.00280907	Up	55	53	61	30	21	19	HDG2	homeodomain GLABROUS 2
FvH4_7g30000	1.3607	1.31101e-10	8.27264e-09	Up	11514	12804	17674	7469	4600	5564	DCR,EMB3009,PEL3	HXXXD-type acyl-transferase family protein
FvH4_2g02750	1.36038	0.000683807	0.00532811	Up	59	81	122	37	36	35		Calcium-dependent lipid-binding (CaLB domain) family protein
FvH4_2g40541	1.35993	2.34741e-05	0.000347076	Up	219	241	427	130	110	129		Transducin/WD40 repeat-like superfamily protein
FvH4_7g15600	1.35891	3.76383e-14	5.87335e-12	Up	565	538	614	245	199	265		UDP-Glycosyltransferase superfamily protein
FvH4_3g01710	1.35812	4.0072e-05	0.000537748	Up	6836	12216	17306	5492	3232	6639	APA1,ATAPA1	aspartic proteinase A1
FvH4_6g12390	1.35751	7.57372e-05	0.000903021	Up	107	147	177	47	57	72		PAR1 protein
FvH4_3g40180	1.35542	1.31458e-16	4.40002e-14	Up	8183	10832	10602	4599	3149	4578		Peroxidase superfamily protein
FvH4_2g05132	1.35473	6.30534e-15	1.24463e-12	Up	16666	23917	23643	9873	7506	9231	ATCAD4,CAD,CAD-C,CAD4	GroES-like zinc-binding alcohol dehydrogenase family protein
FvH4_5g38000	1.35406	5.89945e-09	2.61512e-07	Up	4569	5682	7232	2308	1957	2994	ACC1,AT-ACC1,EMB22,GK,PAS3	acetyl-CoA carboxylase 1
FvH4_5g16490	1.35341	0.011897	0.0492582	Up	22	24	26	12	8	10		Putative thiol-disulphide oxidoreductase DCC
FvH4_2g10870	1.35336	0.00622675	0.0298478	Up	27	59	51	15	17	24		SAUR-like auxin-responsive protein family
FvH4_5g37490	1.35256	0.00348538	0.019129	Up	43	46	49	33	11	15		Leucine-rich repeat receptor-like protein kinase family protein
FvH4_3g26750	1.3517	5.09464e-09	2.28912e-07	Up	1095	1443	1789	585	540	665	FLA17	FASCICLIN-like arabinogalactan protein 17 precursor
FvH4_1g19281	1.35148	0.00236046	0.0141965	Up	74	74	174	47	37	52	ATCAD8,CAD-B2,ELI3,ELI3-2	elicitor-activated gene 3-2
FvH4_6g40610	1.35069	1.31596e-05	0.000215699	Up	90	80	88	36	30	41
FvH4_4g05270	1.34857	1.073e-05	0.000182749	Up	109	119	90	59	41	32	ATXIB,XI-8,XI-B,XIB	myosin XI B
FvH4_6g32270	1.34004	4.44109e-09	2.03103e-07	Up	646	899	587	271	233	377
FvH4_3g45501	1.33936	0.0003089	0.00282648	Up	107	117	197	88	41	53		Mitochondrial substrate carrier family protein
FvH4_2g40160	1.33912	1.16375e-14	2.08347e-12	Up	2714	3129	3303	1254	1062	1502		DNA glycosylase superfamily protein
FvH4_4g30330	1.33862	1.82459e-13	2.40794e-11	Up	7720	9194	10203	3648	3513	4097		UDP-glucose 6-dehydrogenase family protein
FvH4_5g09210	1.33693	6.26359e-05	0.000771096	Up	121	138	203	61	69	62	SCPL45	serine carboxypeptidase-like 45
FvH4_6g34980	1.33664	0.000143632	0.00153502	Up	221	383	578	171	161	164
FvH4_6g32470	1.3364	6.58394e-10	3.60322e-08	Up	578	677	769	261	254	328	ATHXK2,HXK2	hexokinase 2
FvH4_3g03430	1.33557	9.45172e-11	6.21902e-09	Up	715	805	907	318	291	405	ARK3,RK3	receptor kinase 3
FvH4_5g02940	1.33453	0.000152197	0.00160943	Up	116	124	206	58	54	76		Phosphoglycerate mutase family protein
FvH4_3g17820	1.33284	4.0415e-08	1.43819e-06	Up	1096	1335	1115	372	530	542	TBL43	TRICHOME BIREFRINGENCE-LIKE 43
FvH4_6g08191	1.33192	0.00157879	0.0103058	Up	67	116	181	49	50	54		Eukaryotic aspartyl protease family protein
FvH4_6g08740	1.3313	2.76647e-09	1.31735e-07	Up	9828	11266	14861	4638	4792	5584	GLP5	germin-like protein 5
FvH4_7g15620	1.33053	2.01146e-07	5.79959e-06	Up	725	654	904	268	340	337		UDP-Glycosyltransferase superfamily protein
FvH4_5g34130	1.32963	8.58571e-07	2.10354e-05	Up	258	332	393	120	131	159		Rhamnogalacturonate lyase family protein
FvH4_2g26160	1.32676	1.35541e-14	2.35362e-12	Up	2815	2861	3173	1177	1121	1409		P-loop nucleoside triphosphate hydrolases superfamily protein with CH (Calponin Homology) domain
FvH4_6g11960	1.32542	3.94397e-09	1.82172e-07	Up	30017	38666	19633	11699	12160	12379	ATLMCO4,IRX12,LAC4,LMCO4	Laccase/Diphenol oxidase family protein
FvH4_6g41320	1.3254	3.64396e-09	1.70015e-07	Up	1193	1690	1999	767	546	767		RNA-binding (RRM/RBD/RNP motifs) family protein
FvH4_4g06510	1.32539	1.63735e-09	8.18498e-08	Up	3732	3924	5244	1732	1502	2226	scpl3	serine carboxypeptidase-like 3
FvH4_7g29010	1.32446	2.8639e-10	1.68729e-08	Up	3327	3911	4942	1666	1557	1908	ATBAG1,BAG1	BCL-2-associated athanogene 1
FvH4_6g35970	1.32424	3.99536e-07	1.07544e-05	Up	257	254	206	97	69	137
FvH4_2g28320	1.32304	4.5273e-09	2.06229e-07	Up	817	1237	1008	544	270	502
FvH4_3g13190	1.323	1.08635e-08	4.54514e-07	Up	3235	4168	4872	1536	1492	2138	BP80-3;3,VSR3;3,VSR6	VACUOLAR SORTING RECEPTOR 6
FvH4_5g02642	1.32049	0.00191835	0.0120392	Up	50	114	135	47	39	41		NAD(P)-binding Rossmann-fold superfamily protein
FvH4_5g16200	1.32041	2.85887e-12	2.8096e-10	Up	4214	4450	4851	1702	1719	2251		ARM repeat superfamily protein
FvH4_7g25300	1.32035	0.00801436	0.0361437	Up	25	34	40	17	14	11	ATCHX15,CHX15	cation/hydrogen exchanger 15
FvH4_4g30650	1.31895	4.6328e-05	0.000606405	Up	139	241	110	86	58	62		Protein of unknown function (DUF1336)
FvH4_6g07810	1.31868	2.61443e-10	1.55619e-08	Up	2340	3212	3519	1237	1157	1432	PYR6	P-loop containing nucleoside triphosphate hydrolases superfamily protein
FvH4_5g03310	1.31781	2.89531e-07	8.07574e-06	Up	1035	1385	1892	675	460	722	ATRBOH,F,ATRBOHF,RBOH,F,RBOHAP108,RBOHF	respiratory burst oxidase protein F
FvH4_6g37090	1.3158	4.60647e-14	6.99911e-12	Up	3532	4338	4534	1716	1571	1953		Ubiquitin-specific protease family C19-related protein
FvH4_6g47770	1.31507	2.73647e-10	1.62465e-08	Up	2510	3118	3896	1403	1169	1488	ATCM1,CM1	chorismate mutase 1
FvH4_6g09020	1.31059	5.07549e-11	3.64032e-09	Up	2234	2728	2711	951	1075	1191		Leucine-rich repeat protein kinase family protein
FvH4_7g19840	1.30958	3.80276e-07	1.02839e-05	Up	560	682	883	286	239	386	SCPL27	serine carboxypeptidase-like 27
FvH4_2g36870	1.307	0.000240505	0.00231243	Up	403	603	1095	301	294	307		Peroxidase family protein
FvH4_2g15290	1.30668	9.97656e-08	3.14336e-06	Up	551	618	725	244	209	358
FvH4_4g21450	1.30281	5.71742e-11	4.03803e-09	Up	3205	3726	4214	1492	1346	1928		Protein kinase superfamily protein
FvH4_5g12400	1.30248	1.45519e-07	4.40468e-06	Up	679	803	915	279	311	427	CYP75B1,D501,TT7	Cytochrome P450 superfamily protein
FvH4_5g30110	1.30029	3.28294e-13	4.12062e-11	Up	1763	2332	2365	947	793	1029		Lung seven transmembrane receptor family protein
FvH4_3g45401	1.30002	5.78697e-11	4.0747e-09	Up	484	691	653	278	218	289	ACD1-LIKE,PTC52,TIC55-IV	ACD1-like
FvH4_2g23800	1.29953	1.03062e-05	0.000176575	Up	126	176	190	68	74	67		Phenazine biosynthesis PhzC/PhzF protein
FvH4_3g45690	1.29894	0.000446449	0.00376555	Up	136	94	155	83	30	59		NB-ARC domain-containing disease resistance protein
FvH4_2g38960	1.29534	1.50768e-07	4.53973e-06	Up	718	817	988	303	378	388	VHA-A3	vacuolar proton ATPase A3
FvH4_3g14650	1.29471	2.87512e-08	1.07619e-06	Up	247	338	199	134	89	114
FvH4_2g21180	1.29469	6.8546e-05	0.000831641	Up	361	433	423	139	109	278		AGC (cAMP-dependent, cGMP-dependent and protein kinase C) kinase family protein
FvH4_6g53120	1.29422	3.98932e-18	2.0029e-15	Up	3783	4194	4563	1902	1568	1936
FvH4_1g00040	1.29392	1.1426e-13	1.59093e-11	Up	9999	12565	13987	5573	4639	5552	MTHFR2	methylenetetrahydrofolate reductase 2
FvH4_2g27661	1.29275	0.00142492	0.00951661	Up	92	169	271	95	65	74	AAP2	amino acid permease 2
FvH4_6g36410	1.2914	0.001024	0.00734035	Up	135	100	169	96	48	36		HXXXD-type acyl-transferase family protein
FvH4_6g42010	1.2908	4.24344e-08	1.49394e-06	Up	1270	1448	1961	634	599	788		Zinc finger C-x8-C-x5-C-x3-H type family protein
FvH4_2g00353	1.29	0.00145705	0.00968952	Up	99	122	49	56	29	32		SWAP (Suppressor-of-White-APricot)/surp domain-containing protein
FvH4_2g31070	1.28977	1.72631e-07	5.10488e-06	Up	1260	1236	1646	487	582	701	ATMYB3,MYB3	myb domain protein 3
FvH4_6g23790	1.28835	8.5275e-11	5.69198e-09	Up	2549	3428	3475	1282	1187	1599		Protein of unknown function (DUF288)
FvH4_2g33800	1.28734	6.07849e-07	1.54606e-05	Up	229	248	176	81	81	117		Domain of unknown function (DUF303)
FvH4_3g20620	1.28618	1.57798e-10	9.82301e-09	Up	4753	6121	6999	2520	2302	2903		Protein of unknown function (DUF1218)
FvH4_3g34990	1.28592	5.40683e-12	4.95519e-10	Up	2715	2759	3674	1577	1083	1358		Eukaryotic aspartyl protease family protein
FvH4_5g05190	1.2846	2.55332e-06	5.30297e-05	Up	887	1017	762	263	363	500	PG2	polygalacturonase 2
FvH4_2g32900	1.2824	0.000203007	0.00202963	Up	138	265	280	82	96	115
FvH4_4g28270	1.28174	2.29118e-11	1.83732e-09	Up	668	848	942	398	301	375		Protein of unknown function, DUF617
FvH4_5g09680	1.27923	2.14465e-08	8.35258e-07	Up	1106	1624	1844	670	618	697		Sec14p-like phosphatidylinositol transfer family protein
FvH4_3g31921	1.27888	0.0088545	0.0391078	Up	39	39	47	12	23	18	ATGSTT3,GST10C,GSTT3	glutathione S-transferase THETA 3
FvH4_3g41850	1.27804	3.32878e-06	6.65036e-05	Up	3770	5203	6617	2233	1545	3113	AAP7	amino acid permease 7
FvH4_3g33042	1.27684	0.000808089	0.00608107	Up	74	97	114	30	45	47		F-box/RNI-like superfamily protein
FvH4_7g04950	1.27592	0.00940573	0.0410014	Up	27	34	45	14	16	16	ASML1,ATWRI1,WRI,WRI1	Integrase-type DNA-binding superfamily protein
FvH4_6g30850	1.27525	1.81567e-06	4.02041e-05	Up	707	1167	1178	373	424	517	AXR3,IAA17	AUX/IAA transcriptional regulator family protein
FvH4_7g09000	1.27456	5.47454e-08	1.84307e-06	Up	1260	1528	1878	601	670	746	ATHSP70,HSP70	heat shock protein 70
FvH4_5g01760	1.27423	0.000842085	0.00627151	Up	108	97	192	57	46	73	BAL,BAP2	BON association protein 2
FvH4_2g32460	1.27335	1.83254e-07	5.35728e-06	Up	759	922	1311	497	356	473	RXW8	lipases;hydrolases, acting on ester bonds
FvH4_4g33960	1.27257	1.15431e-12	1.22288e-10	Up	1962	1801	1572	716	778	798		Plant invertase/pectin methylesterase inhibitor superfamily protein
FvH4_4g36011	1.27198	0.00316554	0.0177759	Up	50	99	137	47	33	47
FvH4_3g21681	1.27174	3.54356e-12	3.39579e-10	Up	2536	2924	3359	1292	1099	1472	ATK3,KATC	kinesin 3
FvH4_6g19690	1.26817	1.41475e-05	0.000228691	Up	238	358	451	170	154	135	ILR1	Peptidase M20/M25/M40 family protein
FvH4_6g39983	1.26797	1.25614e-06	2.94822e-05	Up	2143	1932	2429	741	776	1324	LAC14	laccase 14
FvH4_7g05640	1.26735	2.8489e-09	1.34826e-07	Up	3911	3680	3034	1292	1317	1993	TBL36	TRICHOME BIREFRINGENCE-LIKE 36
FvH4_3g43504	1.26226	5.22137e-05	0.000666429	Up	155	162	265	107	72	82	BGLU17	beta glucosidase 17
FvH4_6g19700	1.26225	3.19227e-05	0.000444665	Up	1380	1960	3265	1165	856	938	ILR1	Peptidase M20/M25/M40 family protein
FvH4_2g38400	1.26116	2.65698e-07	7.44696e-06	Up	2717	3765	4960	1914	1626	1519	TUB1	tubulin beta-1 chain
FvH4_5g30710	1.2608	5.96611e-13	6.88936e-11	Up	5402	6352	6915	2691	2390	3132	ATBXL4,XYL4	beta-D-xylosidase 4
FvH4_2g33960	1.26078	1.42551e-13	1.92527e-11	Up	3679	3612	4138	1645	1431	1961	FRA1	P-loop containing nucleoside triphosphate hydrolases superfamily protein
FvH4_7g02140	1.26055	8.02915e-10	4.30239e-08	Up	314	379	399	165	136	181	IQD11	IQ-domain 11
FvH4_5g36240	1.25682	9.61406e-13	1.04734e-10	Up	1159	1465	1398	576	568	616		basic helix-loop-helix (bHLH) DNA-binding superfamily protein
FvH4_7g20010	1.25639	0.000236431	0.00228276	Up	75	119	90	43	28	55
FvH4_3g07430	1.25577	1.01086e-11	8.74373e-10	Up	675	734	758	324	326	299	AtRLP51,RLP51	receptor like protein 51
FvH4_3g23322	1.25558	0.000326621	0.00294776	Up	395	619	459	127	266	228
FvH4_2g34030	1.25488	0.000563969	0.00458706	Up	107	138	226	70	57	84	WOX4	WUSCHEL related homeobox 4
FvH4_3g38900	1.25483	0.000423414	0.00360576	Up	106	134	97	70	23	60	LLG1	LORELEI-LIKE-GPI-ANCHORED PROTEIN 1
FvH4_6g17300	1.25405	7.74599e-09	3.36266e-07	Up	1444	1790	1980	678	750	854	PAB7	poly(A) binding protein 7
FvH4_6g41890	1.25401	1.49829e-06	3.39723e-05	Up	222	287	278	97	105	143
FvH4_6g09970	1.25385	2.12593e-08	8.31114e-07	Up	12001	14339	19138	7253	5111	8064	LTP4	lipid transfer protein 4
FvH4_6g10030	1.25337	1.64621e-07	4.91204e-06	Up	500	771	752	276	262	353		Pentatricopeptide repeat (PPR) superfamily protein
FvH4_7g28371	1.25334	0.00301477	0.0171202	Up	57	46	37	29	13	21	ATSMC2	Structural maintenance of chromosomes (SMC) family protein
FvH4_5g22620	1.25333	0.00716882	0.0332191	Up	50	45	45	21	10	32		SAUR-like auxin-responsive protein family
FvH4_6g10730	1.25311	0.00782562	0.0354656	Up	52	43	73	18	31	24	TBL34	TRICHOME BIREFRINGENCE-LIKE 34
FvH4_5g03800	1.25207	2.21682e-07	6.34417e-06	Up	1317	1878	2099	701	683	954	ATMRP14,MRP14	multidrug resistance-associated protein 14
FvH4_4g03304	1.25154	3.71018e-05	0.000504336	Up	353	546	749	256	188	297		2-oxoglutarate (2OG) and Fe(II)-dependent oxygenase superfamily protein
FvH4_6g39950	1.25074	4.09511e-09	1.88399e-07	Up	2129	2307	2682	939	893	1319	LAC14	laccase 14
FvH4_3g11930	1.25	5.53452e-10	3.08743e-08	Up	1430	1758	1963	723	676	881		TRAM, LAG1 and CLN8 (TLC) lipid-sensing domain containing protein
FvH4_1g11710	1.24949	6.05145e-07	1.54088e-05	Up	540	736	607	302	168	377		Pathogenesis-related thaumatin superfamily protein
FvH4_2g24900	1.24893	8.73613e-06	0.000154629	Up	336	284	195	170	74	125		Nodulin MtN3 family protein
FvH4_1g10530	1.24778	6.77555e-10	3.6906e-08	Up	2100	2694	2679	978	1063	1239	PSAT	phosphoserine aminotransferase
FvH4_5g37840	1.24515	1.20499e-06	2.84262e-05	Up	2357	2612	4191	1792	1091	1301		Glycosyl hydrolase family protein
FvH4_3g29440	1.24473	3.31177e-05	0.00045882	Up	1976	2113	3095	890	767	1573	ZIP11	zinc transporter 11 precursor
FvH4_3g30840	1.24142	1.17183e-07	3.6181e-06	Up	2791	3555	3607	1172	1383	1825	FRA8,IRX7	Exostosin family protein
FvH4_1g29710	1.24123	0.0027165	0.0157838	Up	65	84	134	36	36	55	AtMYB60,MYB60	myb domain protein 60
FvH4_7g23650	1.24023	0.00511278	0.0256416	Up	75	66	125	31	30	59		HSP20-like chaperones superfamily protein
FvH4_3g28550	1.23976	1.21118e-09	6.21604e-08	Up	446	360	409	177	168	196		Protein of unknown function (DUF3411)
FvH4_5g27942	1.23841	0.00567382	0.0277821	Up	44	31	42	23	15	15	AP2,FL1,FLO2	Integrase-type DNA-binding superfamily protein
FvH4_4g11830	1.23672	0.00492812	0.024937	Up	88	121	256	90	66	57		RNA-binding KH domain-containing protein
FvH4_6g17730	1.23577	1.29002e-09	6.59139e-08	Up	1190	1732	1154	567	517	721	ATCSLA09,ATCSLA9,CSLA09,CSLA9,RAT4	Nucleotide-diphospho-sugar transferases superfamily protein
FvH4_6g17870	1.23468	8.58902e-07	2.10354e-05	Up	578	897	1038	384	351	391	SDE5	silencing defective 5
FvH4_2g41361	1.23415	9.42405e-05	0.00108391	Up	389	460	761	224	196	310		Peroxidase superfamily protein
FvH4_4g20990	1.23342	0.00581528	0.0283222	Up	137	154	153	30	57	108		Pectin lyase-like superfamily protein
FvH4_3g21240	1.23315	1.06749e-05	0.000181947	Up	2424	3051	2900	818	1309	1526	PBP1	pinoid-binding protein 1
FvH4_2g17760	1.23247	9.37916e-07	2.27772e-05	Up	385	462	475	171	156	266	IBH1	ILI1 binding bHLH 1
FvH4_6g20050	1.23236	1.18638e-10	7.61099e-09	Up	3335	3770	4823	1944	1565	1884		Eukaryotic aspartyl protease family protein
FvH4_1g24050	1.23194	1.29371e-12	1.3581e-10	Up	3968	4502	5087	2018	1845	2215	GUX1,PGSIP1	plant glycogenin-like starch initiation protein 1
FvH4_6g01460	1.2313	0.000192203	0.00194179	Up	119	165	86	73	34	61	AMT1;2,ATAMT1;2	ammonium transporter 1;2
FvH4_2g24820	1.23047	2.63339e-08	9.93759e-07	Up	1063	1237	1563	567	487	691
FvH4_4g20880	1.22945	0.00334914	0.0185385	Up	62	40	52	33	15	23		HXXXD-type acyl-transferase family protein
FvH4_2g39260	1.22648	2.56058e-09	1.23717e-07	Up	2055	2280	2545	945	853	1304	BLH3	BEL1-like homeodomain 3
FvH4_1g01530	1.22618	2.59644e-08	9.86192e-07	Up	236	352	252	150	113	115		Protein of unknown function (DUF1336)
FvH4_6g47290	1.22598	1.73781e-05	0.00027118	Up	1088	1257	1637	444	659	656	EXL5	EXORDIUM like 5
FvH4_6g51020	1.22543	6.49819e-05	0.000795736	Up	135	117	184	69	54	76
FvH4_3g07300	1.22542	0.0077166	0.0350955	Up	73	107	173	48	31	84
FvH4_4g34900	1.22416	3.01994e-17	1.16243e-14	Up	2370	2810	2795	1271	1019	1318		Protein kinase superfamily protein
FvH4_4g19740	1.22345	1.23317e-10	7.86741e-09	Up	11551	14497	16869	6643	5648	7152	ACLB-2	ATP citrate lyase subunit B 2
FvH4_6g27120	1.22241	2.32873e-06	4.92508e-05	Up	829	1182	836	354	325	597	TBL39	TRICHOME BIREFRINGENCE-LIKE 39
FvH4_1g26530	1.22036	1.14592e-07	3.55234e-06	Up	1272	1739	1942	672	711	842
FvH4_4g23850	1.21984	3.24278e-13	4.09246e-11	Up	2274	2811	2999	1346	987	1357	MAP65-8	microtubule-associated protein 65-8
FvH4_7g29550	1.21961	9.4545e-17	3.41174e-14	Up	13617	14767	15845	6886	5733	7447	TUB8	tubulin beta 8
FvH4_2g29820	1.21736	0.00537291	0.0266713	Up	70	59	130	52	25	45	ABCG40,ATABCG40,ATPDR12,PDR12	pleiotropic drug resistance 12
FvH4_2g25880	1.21728	4.69981e-07	1.23484e-05	Up	261	307	390	170	133	135		Protein of unknown function, DUF538
FvH4_6g28860	1.21496	1.11997e-09	5.82703e-08	Up	360	425	306	158	154	178		PPPDE putative thiol peptidase family protein
FvH4_1g27490	1.21383	0.00324397	0.0181009	Up	49	49	42	30	12	23	cICDH	cytosolic NADP+-dependent isocitrate dehydrogenase
FvH4_2g23310	1.21375	9.02347e-11	5.97126e-09	Up	371	422	420	207	137	213	ATOFP16,OFP16	ovate family protein 16
FvH4_5g12990	1.21136	2.33043e-08	8.97021e-07	Up	1232	1514	1985	815	615	749	ENO1	enolase 1
FvH4_3g38140	1.20897	1.06773e-07	3.34136e-06	Up	4508	6246	6172	2132	2417	3074	ATLMCO4,IRX12,LAC4,LMCO4	Laccase/Diphenol oxidase family protein
FvH4_6g38080	1.20878	3.00943e-08	1.12282e-06	Up	3884	4266	5697	1993	1962	2356	ATRHM1,RHM1,ROL1	rhamnose biosynthesis 1
FvH4_3g41970	1.20457	2.23873e-08	8.64605e-07	Up	367	517	531	246	169	239		Chaperone DnaJ-domain superfamily protein
FvH4_7g17360	1.2031	8.47989e-13	9.44096e-11	Up	1931	2350	1978	886	910	1034		Rho GTPase activating protein with PAK-box/P21-Rho-binding domain
FvH4_1g16180	1.20309	2.49912e-06	5.20444e-05	Up	16444	16393	27085	11638	8632	7615		Subtilisin-like serine endopeptidase family protein
FvH4_6g38350	1.20238	9.59682e-06	0.000167274	Up	523	662	779	235	294	360	ATKCO6,ATTPK3,KCO6,TPK3	Ca2+ activated outward rectifying K+ channel 6
FvH4_5g03200	1.20159	0.00673698	0.0317467	Up	39	32	36	17	16	16	SPO11-2	sporulation 11-2
FvH4_3g17830	1.20096	0.00196354	0.0122694	Up	1097	1150	911	215	627	525	TBL41	TRICHOME BIREFRINGENCE-LIKE 41
FvH4_1g12070	1.20038	3.5093e-19	2.45598e-16	Up	3970	4054	4348	2025	1616	2057		ATP binding microtubule motor family protein
FvH4_3g07700	1.20025	3.31503e-09	1.55611e-07	Up	6409	7950	9497	3583	3247	4128		Granulin repeat cysteine protease family protein
FvH4_5g11500	1.1989	2.69454e-07	7.52483e-06	Up	12618	14810	19573	6469	7035	7957	BIP,BIP2	Heat shock protein 70 (Hsp 70) family protein
FvH4_3g06710	1.19827	0.00147937	0.00980096	Up	62	58	89	38	23	37		GDSL-like Lipase/Acylhydrolase superfamily protein
FvH4_3g16980	1.1982	0.0049291	0.024937	Up	41	52	78	30	20	30	NTMC2T6.2,NTMC2TYPE6.2	Calcium-dependent lipid-binding (CaLB domain) family protein
FvH4_4g34470	1.19641	1.03022e-06	2.47071e-05	Up	4030	5337	6672	2178	2257	2920	PG2	polygalacturonase 2
FvH4_4g14241	1.19468	0.00272994	0.0158372	Up	71	81	66	21	35	42
FvH4_2g16740	1.19393	0.00022998	0.00223825	Up	544	826	1006	268	425	375	EXL5	EXORDIUM like 5
FvH4_2g00420	1.19331	0.0117869	0.0488996	Up	55	56	84	52	25	16
FvH4_2g24440	1.19005	9.28192e-05	0.00107183	Up	230	324	443	146	157	156	G-H2AX,GAMMA-H2AX,H2AXA,HTA5	Histone superfamily protein
FvH4_1g16140	1.18973	2.65544e-08	1.00045e-06	Up	1346	1441	1278	502	626	714	RALFL34	ralf-like 34
FvH4_4g34120	1.18965	1.44482e-09	7.28563e-08	Up	1663	1847	2328	1095	822	808		Pectin lyase-like superfamily protein
FvH4_3g03680	1.18882	0.00158251	0.0103206	Up	52	69	76	38	19	36	ATMYB58,MYB58	myb domain protein 58
FvH4_1g21020	1.1881	0.000445793	0.00376163	Up	208	326	400	113	163	148		Exostosin family protein
FvH4_7g01760	1.18804	1.15794e-08	4.80118e-07	Up	4084	5354	6442	2546	2098	2748	scpl40	serine carboxypeptidase-like 40
FvH4_7g07050	1.18636	2.12808e-05	0.000319669	Up	191	188	282	112	99	97		basic helix-loop-helix (bHLH) DNA-binding superfamily protein
FvH4_5g17120	1.1861	2.05041e-08	8.0596e-07	Up	454	492	499	222	165	287	ATMYB4,MYB4	myb domain protein 4
FvH4_1g08960	1.18509	5.3826e-08	1.81741e-06	Up	288	349	348	144	131	181		inter-alpha-trypsin inhibitor heavy chain-related
FvH4_7g22040	1.18308	2.137e-06	4.61253e-05	Up	3707	5617	6544	2497	1851	3104	UXS6	UDP-XYL synthase 6
FvH4_4g19620	1.18253	6.98741e-06	0.00012839	Up	309	535	377	190	135	243
FvH4_2g40430	1.18249	2.70894e-05	0.000389558	Up	2322	2284	2444	708	1059	1440		MATE efflux family protein
FvH4_2g26470	1.18193	4.66873e-10	2.64925e-08	Up	2060	2511	2643	1040	1029	1264	ATTT12,TT12	MATE efflux family protein
FvH4_7g24530	1.18174	6.72177e-14	9.95124e-12	Up	1948	2190	2361	1063	842	1130		Protein kinase superfamily protein
FvH4_7g05600	1.17905	1.41273e-08	5.70403e-07	Up	1834	2410	2912	1235	919	1214		alpha/beta-Hydrolases superfamily protein
FvH4_3g04460	1.17885	1.25599e-11	1.05865e-09	Up	1533	1806	1933	813	733	906		Protein of unknown function (DUF707)
FvH4_7g29450	1.17828	0.00987074	0.0425625	Up	54	53	67	35	11	38	CPR30	F-box and associated interaction domains-containing protein
FvH4_1g12360	1.17797	2.89492e-09	1.36724e-07	Up	1145	1487	1718	738	607	691	ATTRX,H1,ATTRX1,TRX1	thioredoxin H-type 1
FvH4_3g35950	1.17766	1.29401e-05	0.000212404	Up	119	156	145	61	58	76
FvH4_7g03010	1.17758	1.40371e-08	5.67752e-07	Up	3094	4712	4454	2047	1417	2303		Major facilitator superfamily protein
FvH4_4g23050	1.17728	3.57345e-08	1.30377e-06	Up	2626	2737	3623	1340	1195	1672
FvH4_2g18001	1.177	1.40958e-05	0.000228451	Up	2070	2928	4264	1483	1309	1558	AIR12	auxin-responsive family protein
FvH4_6g22440	1.17669	4.13674e-07	1.10449e-05	Up	711	945	1136	429	423	446	ENR1,MOD1	NAD(P)-binding Rossmann-fold superfamily protein
FvH4_3g29870	1.17651	3.70155e-09	1.72007e-07	Up	5062	5839	6447	2531	2193	3386	ADT6	arogenate dehydratase 6
FvH4_3g29120	1.17498	1.07324e-12	1.14752e-10	Up	2644	2751	3257	1516	1259	1278	FLA1	FASCICLIN-like arabinogalactan 1
FvH4_2g30840	1.17466	4.37702e-12	4.05973e-10	Up	512	522	509	248	194	281		Protein kinase superfamily protein
FvH4_6g31830	1.17252	5.43872e-09	2.42604e-07	Up	382	457	453	191	181	230	SGB1	Major facilitator superfamily protein
FvH4_5g11410	1.17252	3.46374e-13	4.23255e-11	Up	1134	1284	1415	694	480	639		Dof-type zinc finger DNA-binding family protein
FvH4_6g14170	1.17199	3.48437e-05	0.000477292	Up	510	540	573	173	255	316		NAD(P)-binding Rossmann-fold superfamily protein
FvH4_2g04870	1.1717	9.30904e-12	8.26893e-10	Up	630	773	660	318	271	374	FUC95A	1,2-alpha-L-fucosidases
FvH4_6g08380	1.17168	6.34218e-06	0.000117957	Up	226	301	313	120	140	128	ABCG37,ATPDR9,PDR9,PIS1	pleiotropic drug resistance 9
FvH4_3g16240	1.17145	1.23672e-08	5.09126e-07	Up	2041	3119	3134	1542	976	1421	ATGSTU19,GST8,GSTU19	glutathione S-transferase TAU 19
FvH4_6g36080	1.17141	1.43282e-09	7.24092e-08	Up	1316	1524	1738	686	669	780		O-fucosyltransferase family protein
FvH4_7g30730	1.17128	0.00998266	0.0429489	Up	179	336	642	168	227	141		MATE efflux family protein
FvH4_7g17540	1.17032	3.88604e-11	2.90447e-09	Up	594	678	741	341	292	311	ANAC043,EMB2301,NST1	NAC (No Apical Meristem) domain transcriptional regulator superfamily protein
FvH4_6g13410	1.16972	0.000273419	0.00255616	Up	111	153	140	50	53	85		DHHC-type zinc finger family protein
FvH4_7g28480	1.16643	9.96335e-06	0.000171976	Up	1180	1638	2359	990	690	796	ATFUC1,FUC1	alpha-L-fucosidase 1
FvH4_7g29610	1.16626	1.39305e-07	4.22765e-06	Up	229	196	191	127	76	90	CYP715A1	cytochrome P450, family 715, subfamily A, polypeptide 1
FvH4_6g20660	1.16558	0.000226664	0.00221158	Up	189	183	285	89	89	132		Glutaredoxin family protein
FvH4_6g04670	1.16503	7.45915e-11	5.06674e-09	Up	8544	8631	10611	4311	3863	4910	EMB3004,MEE32	dehydroquinate dehydratase, putative / shikimate dehydrogenase, putative
FvH4_3g11660	1.16364	0.00970569	0.0420155	Up	31	69	61	32	17	28		zinc ion binding;transcription regulators
FvH4_2g21210	1.1622	6.20936e-11	4.31943e-09	Up	1375	1530	1787	768	637	815	ATNAP4,NAP4	non-intrinsic ABC protein 4
FvH4_2g22770	1.16149	5.4384e-06	0.000103289	Up	485	592	793	300	230	362		Protein of unknown function (DUF506)
FvH4_1g00890	1.16096	1.05744e-09	5.56298e-08	Up	1472	1705	1759	713	676	930		Endomembrane protein 70 protein family
FvH4_4g07010	1.16079	2.72823e-06	5.63079e-05	Up	334	406	523	197	187	212
FvH4_4g23670	1.1601	5.40766e-11	3.84277e-09	Up	3812	4146	4897	2034	1774	2270	LTPG1	glycosylphosphatidylinositol-anchored lipid protein transfer 1
FvH4_5g15070	1.15579	6.28622e-05	0.00077347	Up	295	301	364	112	145	192		Disease resistance protein (TIR-NBS-LRR class) family
FvH4_4g08330	1.1551	0.000232039	0.00225165	Up	429	553	886	421	248	241		P-loop containing nucleoside triphosphate hydrolases superfamily protein
FvH4_6g39990	1.15444	1.25849e-06	2.95075e-05	Up	1796	1863	2397	810	843	1208	LAC14	laccase 14
FvH4_7g26790	1.15409	0.00047962	0.0040003	Up	72	116	109	51	48	41	CYCP4;1	cyclin p4;1
FvH4_2g37900	1.1533	0.00084945	0.00631008	Up	102	201	103	68	45	79	ATPLDDELTA,PLDDELTA	phospholipase D delta
FvH4_4g24990	1.1528	0.00535476	0.0266067	Up	135	181	194	41	97	95	ATKCR2,KCR2	beta-ketoacyl reductase 2
FvH4_4g31670	1.15237	3.88269e-07	1.04878e-05	Up	554	819	913	400	304	389	ATUTR3,UTR3	UDP-galactose transporter 3
FvH4_5g24660	1.15169	6.91861e-05	0.000837583	Up	3604	3870	7056	3195	1817	2116	ATGSTF13	Glutathione S-transferase family protein
FvH4_2g38112	1.15055	1.33468e-09	6.80452e-08	Up	523	431	432	261	158	248		GDSL-like Lipase/Acylhydrolase superfamily protein
FvH4_2g18040	1.14917	0.000922226	0.00675701	Up	213	333	408	121	116	218	AGC2,AGC2-1,AtOXI1,OXI1	AGC (cAMP-dependent, cGMP-dependent and protein kinase C) kinase family protein
FvH4_2g09120	1.14697	3.07433e-06	6.22275e-05	Up	1347	1508	2282	1002	744	736		NmrA-like negative transcriptional regulator family protein
FvH4_5g38070	1.14686	0.000688363	0.00535458	Up	354	365	702	237	160	297	SULTR1;3	sulfate transporter 1;3
FvH4_2g03522	1.14685	1.10461e-07	3.44743e-06	Up	7820	8467	10352	3674	3933	5000	SCPL7	serine carboxypeptidase-like 7
FvH4_4g21180	1.14566	2.27558e-06	4.83482e-05	Up	216	290	324	165	114	121		S-adenosyl-L-methionine-dependent methyltransferases superfamily protein
FvH4_1g16500	1.14288	2.36063e-09	1.15262e-07	Up	3540	4315	4494	1968	1510	2456	I14H,IRX14-L	Nucleotide-diphospho-sugar transferases superfamily protein
FvH4_2g01250	1.14273	5.30551e-13	6.18842e-11	Up	1872	2149	2053	941	838	1113	ARAC3,ATROP6,RAC3,RHO1PS,ROP6	RAC-like 3
FvH4_1g18360	1.14253	6.09048e-07	1.54741e-05	Up	1666	2269	2626	963	972	1185
FvH4_4g15050	1.14144	3.17393e-12	3.07991e-10	Up	610	705	679	322	278	352		Leucine-rich repeat (LRR) family protein
FvH4_5g26380	1.14121	8.79349e-09	3.76782e-07	Up	5704	6845	8351	3333	3003	3669		Phosphofructokinase family protein
FvH4_4g31810	1.14064	0.0121143	0.0499249	Up	62	50	29	20	24	22	ATCRT1	RING/U-box superfamily protein
FvH4_3g05830	1.13534	6.24723e-08	2.06704e-06	Up	1831	1760	2511	1003	883	1058		UDP-Glycosyltransferase superfamily protein
FvH4_4g11770	1.13524	2.27291e-07	6.47262e-06	Up	674	914	970	391	349	488		RmlC-like cupins superfamily protein
FvH4_7g08590	1.13482	0.00141632	0.00947839	Up	567	657	392	322	104	371	CER1	Fatty acid hydroxylase superfamily
FvH4_3g07660	1.13399	1.9372e-07	5.62055e-06	Up	2230	2825	3070	1159	1122	1611		Leucine-rich repeat protein kinase family protein
FvH4_3g33880	1.13261	1.29086e-05	0.000212038	Up	426	526	714	352	237	226	NAXT1	nitrate excretion transporter1
FvH4_2g01710	1.13237	0.00651683	0.0309492	Up	43	49	52	23	15	32		Amidase family protein
FvH4_6g03051	1.13145	5.85347e-13	6.79326e-11	Up	1924	2224	2454	1230	931	1038		NAD(P)-linked oxidoreductase superfamily protein
FvH4_7g34131	1.13143	3.16951e-05	0.000442028	Up	1147	1504	2307	855	723	832		Inositol 1,3,4-trisphosphate 5/6-kinase family protein
FvH4_6g17630	1.13126	8.63232e-06	0.000153121	Up	549	563	559	200	286	300	AHL1,ATAHL1	AT-hook motif nuclear-localized protein 1
FvH4_6g26490	1.13069	2.47712e-10	1.48982e-08	Up	3085	3548	4024	1734	1440	1978		RING/U-box superfamily protein
FvH4_3g37930	1.12995	0.0013326	0.0090386	Up	141	92	127	44	55	73		Thioesterase superfamily protein
FvH4_6g32550	1.12917	4.14206e-08	1.46719e-06	Up	540	683	694	344	313	263	PRF5	profilin 5
FvH4_4g10190	1.12911	6.82958e-10	3.70256e-08	Up	1350	1439	1617	680	689	741	CER3,FLP1,WAX2,YRE	Fatty acid hydroxylase superfamily
FvH4_3g21110	1.1282	6.4114e-07	1.62004e-05	Up	1328	1534	1454	572	575	921		Protein of unknown function (DUF1223)
FvH4_6g14920	1.12649	2.49621e-06	5.20424e-05	Up	492	525	648	235	240	327		Protein phosphatase 2C family protein
FvH4_5g00550	1.1262	8.44979e-05	0.000988059	Up	2225	2186	1692	624	1068	1151	ABCG40,ATABCG40,ATPDR12,PDR12	pleiotropic drug resistance 12
FvH4_7g33080	1.12544	4.30482e-05	0.000571379	Up	238	370	439	191	132	190		Calcium-binding endonuclease/exonuclease/phosphatase family
FvH4_3g01260	1.12507	3.59153e-07	9.7699e-06	Up	495	850	660	350	307	305	ATCOP1,COP1,DET340,EMB168,FUS1	Transducin/WD40 repeat-like superfamily protein
FvH4_6g08040	1.12496	6.19234e-07	1.56812e-05	Up	556	709	861	361	280	396	ATNAP9,NAP9	non-intrinsic ABC protein 9
FvH4_2g38710	1.12486	1.17154e-10	7.56797e-09	Up	939	1142	1249	584	474	558	APS2,ASA1	Pseudouridine synthase/archaeosine transglycosylase-like family protein
FvH4_6g36960	1.12431	2.40187e-05	0.000353095	Up	211	276	305	112	118	151	LPAT2	lysophosphatidyl acyltransferase 2
FvH4_3g13530	1.12217	1.37301e-07	4.18333e-06	Up	1979	1954	2680	1035	1033	1129		CTP synthase family protein
FvH4_6g43110	1.12158	3.92219e-16	1.11831e-13	Up	10743	12570	12475	6094	4897	6389	AER,AT-AER	alkenal reductase
FvH4_3g27890	1.1202	1.94153e-06	4.25021e-05	Up	360	495	590	267	204	236		Calcium-dependent lipid-binding (CaLB domain) family protein
FvH4_2g39310	1.1198	0.000329314	0.00296889	Up	115	119	162	67	46	82		TRAM, LAG1 and CLN8 (TLC) lipid-sensing domain containing protein
FvH4_4g13212	1.11894	0.00536413	0.0266418	Up	354	440	427	87	219	264		Exostosin family protein
FvH4_6g16870	1.1185	3.48179e-15	7.58603e-13	Up	1005	1162	1084	669	415	514	ATRAB,ATRAB,ALPHA,ATRAB18B,ATRABC2A,RABC2A	RAB GTPase homolog C2A
FvH4_7g11530	1.11784	6.94685e-10	3.75732e-08	Up	3270	3923	4609	2209	1513	2091		RNA 3'-terminal phosphate cyclase/enolpyruvate transferase, alpha/beta
FvH4_5g02580	1.11781	0.00532253	0.0264751	Up	286	472	847	419	194	203
FvH4_1g14010	1.11741	0.000720594	0.00555108	Up	252	259	408	115	134	197		S-adenosyl-L-methionine-dependent methyltransferases superfamily protein
FvH4_7g19670	1.11657	2.57285e-08	9.80527e-07	Up	2617	3568	4137	1932	1459	1672	EMB1144	chorismate synthase, putative / 5-enolpyruvylshikimate-3-phosphate phospholyase, putative
FvH4_4g35800	1.11349	0.000225333	0.00220418	Up	996	1256	1949	756	446	902	NRT1.7	nitrate transporter 1.7
FvH4_4g12280	1.11251	1.40294e-05	0.000227598	Up	178	298	209	114	90	129	RIC4	ROP-interactive CRIB motif-containing protein 4
FvH4_7g34070	1.11167	0.00277927	0.0160686	Up	279	356	334	81	175	200	BPA1	binding partner of acd11 1
FvH4_7g25590	1.10956	4.74903e-10	2.68163e-08	Up	1042	1233	1114	702	368	618
FvH4_5g18580	1.10695	1.12024e-09	5.82703e-08	Up	1034	1349	1308	612	493	706		GroES-like zinc-binding dehydrogenase family protein
FvH4_6g50800	1.10647	0.00620362	0.0297555	Up	109	167	259	125	47	102		Protein of unknown function (DUF1645)
FvH4_4g27501	1.10482	6.05715e-05	0.000751288	Up	182	290	251	104	102	146
FvH4_4g21740	1.10387	1.00603e-09	5.32897e-08	Up	642	774	820	439	275	399		Thioesterase superfamily protein
FvH4_6g07300	1.10349	0.0024034	0.0143911	Up	201	359	543	188	188	166		Adenine nucleotide alpha hydrolases-like superfamily protein
FvH4_1g16510	1.10306	0.000151652	0.00160439	Up	198	313	262	101	111	163		Translation machinery associated TMA7
FvH4_2g03550	1.10227	3.8864e-08	1.3959e-06	Up	5035	5512	6810	2764	2379	3419	scpl6	serine carboxypeptidase-like 6
FvH4_5g26940	1.10172	2.05287e-06	4.45592e-05	Up	473	613	558	228	285	279		TLD-domain containing nucleolar protein
FvH4_2g39400	1.10167	0.00375107	0.0202267	Up	97	108	193	93	44	66		basic helix-loop-helix (bHLH) DNA-binding superfamily protein
FvH4_6g46400	1.1015	1.37519e-06	3.15705e-05	Up	329	386	441	179	166	223		Regulator of chromosome condensation (RCC1) family protein
FvH4_7g19180	1.10112	0.0023712	0.0142426	Up	141	171	319	120	80	118	ATSYTC,NTMC2T1.3,NTMC2TYPE1.3,SYT3,SYTC	Calcium-dependent lipid-binding (CaLB domain) family protein
FvH4_2g32120	1.10028	3.29387e-06	6.60347e-05	Up	780	1022	1229	463	448	578	ATFC-I,FC-I,FC1	ferrochelatase 1
FvH4_3g34830	1.09979	0.0106493	0.045135	Up	184	162	451	200	95	117		RmlC-like cupins superfamily protein
FvH4_3g02570	1.09877	2.53646e-09	1.23066e-07	Up	743	812	900	398	388	417	RIC7	PAK-box/P21-Rho-binding family protein
FvH4_3g27050	1.09804	0.00260654	0.0153202	Up	147	132	65	78	46	46		Thioesterase superfamily protein
FvH4_6g03770	1.09772	0.00723487	0.033426	Up	44	42	64	30	21	24	BIP,BIP2	Heat shock protein 70 (Hsp 70) family protein
FvH4_3g26180	1.09762	1.22195e-06	2.87675e-05	Up	207	237	270	125	98	131		Protein kinase superfamily protein
FvH4_5g20840	1.09733	7.08868e-05	0.000854007	Up	437	512	422	156	226	277		Protein of unknown function (DUF581)
FvH4_4g32840	1.09657	1.33773e-05	0.000218722	Up	614	845	1090	430	353	484		Pectin lyase-like superfamily protein
FvH4_6g43640	1.0964	4.20669e-08	1.48553e-06	Up	579	596	717	317	255	367	ADS3,FAD5,FADB,JB67	fatty acid desaturase 5
FvH4_5g20760	1.09575	7.38616e-06	0.000134849	Up	527	623	675	282	217	408	ATNPSN11,NPSN11,NSPN11	novel plant snare 11
FvH4_2g05640	1.09536	0.00127568	0.00872683	Up	64	70	66	29	31	38	CAX7	calcium exchanger 7
FvH4_2g23650	1.09524	0.000560503	0.00456447	Up	91	78	107	60	34	45
FvH4_6g54200	1.09495	0.00548675	0.0271226	Up	62	105	118	48	55	36		Tetratricopeptide repeat (TPR)-like superfamily protein
FvH4_6g36270	1.09154	0.000307224	0.00281673	Up	1023	1138	1390	404	494	846		Glycosyl hydrolase superfamily protein
FvH4_4g01350	1.09139	7.40399e-11	5.04411e-09	Up	1661	2270	2238	1170	854	1049	ATB2	NAD(P)-linked oxidoreductase superfamily protein
FvH4_1g14790	1.09111	0.000490253	0.00408015	Up	597	544	392	160	257	318	OBP1	OBF binding protein 1
FvH4_7g02633	1.09031	0.00379269	0.0203892	Up	75	91	123	66	47	32	ANN3,ANNAT3	annexin 3
FvH4_2g04680	1.09019	3.43389e-06	6.83669e-05	Up	4107	5065	4165	1648	2309	2468		Gibberellin-regulated family protein
FvH4_2g40270	1.08711	1.16496e-07	3.60171e-06	Up	22362	20801	25376	9809	10736	13196	LAC14	laccase 14
FvH4_3g28450	1.08583	6.6163e-06	0.000122537	Up	728	898	1239	587	368	499
FvH4_2g23070	1.08511	1.68524e-06	3.76774e-05	Up	303	342	435	198	163	179		Bax inhibitor-1 family protein
FvH4_1g08050	1.08474	1.84223e-07	5.37881e-06	Up	451	637	638	293	252	313		Ribosomal protein L18ae family
FvH4_6g14910	1.08437	3.44977e-10	2.01193e-08	Up	472	561	515	268	206	298
FvH4_7g27910	1.08127	2.70571e-09	1.30184e-07	Up	712	846	607	362	284	430	AtMYB85,MYB85	myb domain protein 85
FvH4_4g24010	1.08051	1.65479e-12	1.70613e-10	Up	2557	2644	2584	1249	1129	1490		Leucine-rich repeat protein kinase family protein
FvH4_7g03300	1.08032	0.00167639	0.01081	Up	94	85	94	37	36	63	LON1,LON_ARA_ARA	lon protease 1
FvH4_6g09520	1.07919	3.19773e-10	1.86966e-08	Up	2990	3133	3650	1640	1394	1858
FvH4_7g02530	1.07914	0.0032778	0.0182456	Up	46	63	60	31	21	33		Early-responsive to dehydration stress protein (ERD4)
FvH4_5g09220	1.07751	1.72878e-10	1.0647e-08	Up	1318	1509	1613	771	604	855	PHS1	dual specificity protein phosphatase family protein
FvH4_3g32420	1.07747	6.1385e-08	2.04278e-06	Up	940	1143	1156	486	519	597		hydroxyproline-rich glycoprotein family protein
FvH4_2g18020	1.07726	0.000404763	0.00347768	Up	482	679	1052	502	292	344		Major facilitator superfamily protein
FvH4_5g18650	1.07654	0.000479295	0.00399903	Up	197	197	161	151	70	63	5PTASE13,AT5PTASE13	Endonuclease/exonuclease/phosphatase family protein
FvH4_5g07870	1.07627	8.05476e-08	2.58727e-06	Up	2050	2735	3197	1477	1189	1348	ADK1	adenylate kinase 1
FvH4_5g04751	1.07605	7.44296e-12	6.68853e-10	Up	458	508	452	273	219	217		alpha/beta-Hydrolases superfamily protein
FvH4_3g35550	1.07592	1.32318e-08	5.39908e-07	Up	3700	4873	5366	2545	1843	2654	UXS6	UDP-XYL synthase 6
FvH4_3g04784	1.07526	1.19262e-07	3.67739e-06	Up	3337	4086	5191	2294	1842	2225		alpha/beta-Hydrolases superfamily protein
FvH4_4g25510	1.0748	0.00445424	0.0230755	Up	117	109	123	39	75	55		MATE efflux family protein
FvH4_5g07260	1.07384	8.69466e-11	5.78683e-09	Up	726	806	894	484	349	393		GDSL-like Lipase/Acylhydrolase superfamily protein
FvH4_6g39970	1.07354	7.24242e-07	1.79853e-05	Up	866	822	934	372	439	486	LAC14	laccase 14
FvH4_2g02030	1.07346	1.74945e-07	5.16668e-06	Up	5741	7165	9105	3990	3215	3908	PDTPI,TIM	triosephosphate isomerase
FvH4_2g40620	1.07341	0.0104563	0.0444594	Up	94	172	224	121	40	96	ATS,KAN4	Homeodomain-like superfamily protein
FvH4_2g39870	1.07306	2.58896e-09	1.24827e-07	Up	1513	1707	1964	875	808	911
FvH4_2g17250	1.07094	0.00039593	0.00342088	Up	182	293	349	169	95	159	ATCLC-E,CLC-E,CLCE	chloride channel E
FvH4_2g32230	1.0709	4.76132e-07	1.24878e-05	Up	5955	8368	8417	3416	3403	4521	AGP15,ATAGP15	arabinogalactan protein 15
FvH4_3g39310	1.07056	4.61802e-08	1.60864e-06	Up	1953	1772	2249	940	928	1123		Leucine-rich repeat protein kinase family protein
FvH4_5g22420	1.07033	0.000140839	0.00150936	Up	1122	1839	2223	981	587	1092		NAD(P)-binding Rossmann-fold superfamily protein
FvH4_6g17950	1.06757	1.56481e-05	0.000247576	Up	197	242	243	113	86	146		Plant protein of unknown function (DUF868)
FvH4_1g18251	1.06738	2.50846e-05	0.000365507	Up	224	294	352	165	111	168		Thioredoxin superfamily protein
FvH4_7g27132	1.06732	6.73021e-05	0.000818506	Up	497	691	954	455	283	364		GroES-like zinc-binding alcohol dehydrogenase family protein
FvH4_2g33650	1.06646	0.000138201	0.00148522	Up	546	796	1105	418	389	429	CYP81D5	cytochrome P450, family 81, subfamily D, polypeptide 5
FvH4_6g44461	1.06545	8.91472e-07	2.17638e-05	Up	582	889	579	382	244	411		Wound-responsive family protein
FvH4_7g30080	1.06459	0.00084723	0.00629967	Up	227	151	177	71	85	121	ATDTX35,DTX35,FFT	detoxifying efflux carrier 35
FvH4_4g33940	1.06283	2.09915e-06	4.54357e-05	Up	2074	1675	1684	736	891	1070	ATGH9B1,CEL1,GH9B1	glycosyl hydrolase 9B1
FvH4_3g22510	1.06273	1.00513e-12	1.08474e-10	Up	1025	1107	1207	656	467	578	ATPAP18,PAP18	purple acid phosphatase 18
FvH4_2g12830	1.06162	4.49943e-06	8.7323e-05	Up	5151	5046	6049	2166	2643	3296	LAC14	laccase 14
FvH4_5g13400	1.05889	5.74061e-10	3.18821e-08	Up	549	728	659	349	277	355		18S pre-ribosomal assembly protein gar2-related
FvH4_4g23880	1.0585	0.000157394	0.00165454	Up	1405	1138	1978	707	595	1016	CCOAMT	caffeoyl-CoA 3-O-methyltransferase
FvH4_1g09571	1.05747	4.39371e-05	0.000581415	Up	348	591	293	257	166	200		Plant invertase/pectin methylesterase inhibitor superfamily
FvH4_2g14370	1.05725	0.0041675	0.0218946	Up	433	383	311	99	182	273	ATTT12,TT12	MATE efflux family protein
FvH4_2g10080	1.05536	1.2019e-12	1.26749e-10	Up	2693	2896	3077	1496	1329	1565		Kinesin motor family protein
FvH4_4g35560	1.05506	2.92045e-05	0.000412777	Up	448	827	610	295	316	329	ATGSTU18,GST29,GSTU18	glutathione S-transferase TAU 18
FvH4_7g18790	1.05488	0.000122039	0.00134086	Up	301	312	492	193	177	194	ARK1,CAE1,MRH2	Armadillo/beta-catenin repeat family protein / kinesin motor family protein
FvH4_6g08650	1.05471	2.96497e-05	0.000417791	Up	1039	1374	1830	968	510	740		Major facilitator superfamily protein
FvH4_7g30590	1.05458	5.31413e-05	0.000676198	Up	257	290	388	153	136	188	BTI1,RTNLB1	VIRB2-interacting protein 1
FvH4_4g12700	1.05432	3.74963e-08	1.35309e-06	Up	2673	3129	3504	1477	1472	1751		Coatomer, beta subunit
FvH4_1g12700	1.05416	0.000226041	0.00220791	Up	1091	1189	1415	432	701	695		P-loop containing nucleoside triphosphate hydrolases superfamily protein
FvH4_4g34150	1.05408	9.75635e-09	4.13436e-07	Up	7727	9746	10168	4464	4480	4984	ARFA1F,ATARFA1F	ADP-ribosylation factor A1F
FvH4_7g21240	1.05254	7.75528e-05	0.000918974	Up	1334	1959	2634	1125	756	1189	ATHEX2,HEXO1	beta-hexosaminidase 1
FvH4_7g13130	1.05195	1.25046e-05	0.000206937	Up	181	230	257	141	87	117		Protein kinase superfamily protein
FvH4_3g40350	1.05181	1.92521e-05	0.000294253	Up	168	230	236	122	81	123		nodulin MtN21 /EamA-like transporter family protein
FvH4_2g18370	1.0514	5.36208e-07	1.38659e-05	Up	588	711	745	317	306	413		GTP cyclohydrolase I
FvH4_2g27940	1.05132	1.75333e-08	6.96958e-07	Up	6054	7002	7586	3231	3157	4065		Protein kinase protein with adenine nucleotide alpha hydrolases-like domain
FvH4_3g29950	1.04962	0.00239963	0.0143797	Up	72	132	135	58	56	58	ATUBC24,PHO2,UBC24	phosphate 2
FvH4_4g02460	1.04906	2.26565e-07	6.4599e-06	Up	28912	31316	43376	19168	15366	18759
FvH4_6g29670	1.04843	0.00011052	0.00123427	Up	316	472	484	179	213	248	ROD1	phosphatidic acid phosphatase-related / PAP2-related
FvH4_5g23700	1.04728	7.41222e-05	0.000885594	Up	680	1067	1354	644	461	499	ATPRR1,PRR1	pinoresinol reductase 1
FvH4_6g14010	1.0467	0.000280878	0.00260936	Up	86	111	99	50	50	50	ATDPB,DPB	Transcription factor DP
FvH4_6g23080	1.0457	1.68437e-12	1.72891e-10	Up	4007	4512	4625	2305	1885	2538	ATNEK5,NEK5	NIMA-related kinase 5
FvH4_4g26080	1.0449	4.57465e-05	0.000600976	Up	121	140	154	79	56	79	MENG	S-adenosyl-L-methionine-dependent methyltransferases superfamily protein
FvH4_4g27770	1.04437	1.02991e-08	4.32467e-07	Up	795	857	659	361	362	444		Eukaryotic aspartyl protease family protein
FvH4_4g15060	1.04367	0.00341415	0.0188062	Up	98	81	116	39	48	63
FvH4_3g38340	1.04303	0.000628244	0.00499643	Up	72	84	80	48	38	35	ATCDC6,CDC6	cell division control 6
FvH4_2g10420	1.04303	1.16856e-11	9.95866e-10	Up	2095	2111	2097	1104	851	1284		ATP binding microtubule motor family protein
FvH4_5g27140	1.0428	3.30439e-08	1.21521e-06	Up	2882	2754	3182	1369	1361	1763	ATFRO7,FRO7	ferric reduction oxidase 7
FvH4_5g36400	1.04239	0.00197153	0.0123061	Up	5186	6953	2853	1666	2886	2741		Cupredoxin superfamily protein
FvH4_7g23750	1.04184	4.35557e-06	8.50311e-05	Up	246	292	340	174	114	168	AtMYB109,MYB109	myb domain protein 109
FvH4_2g32390	1.04139	0.000157862	0.00165795	Up	705	832	1295	490	490	472	ATXYN1,RXF12	glycosyl hydrolase family 10 protein / carbohydrate-binding domain-containing protein
FvH4_2g25240	1.04098	2.40496e-06	5.06314e-05	Up	962	958	903	384	481	555		Heavy metal transport/detoxification superfamily protein
FvH4_1g07530	1.04002	5.11684e-09	2.2907e-07	Up	5192	6193	6992	3268	2600	3611		Protein kinase superfamily protein
FvH4_6g27881	1.03774	2.60596e-05	0.00037757	Up	185	232	268	120	109	123		Nucleotide/sugar transporter family protein
FvH4_7g01460	1.03639	0.000381434	0.00332241	Up	295	427	441	153	217	215		Protein of unknown function (DUF288)
FvH4_6g40200	1.03589	0.00610827	0.0294203	Up	125	177	271	77	92	125	atcax2,CAX2	cation exchanger 2
FvH4_6g37330	1.03567	3.21444e-05	0.000447484	Up	1424	1644	2483	987	825	1072		ATP synthase epsilon chain, mitochondrial
FvH4_2g29840	1.03357	9.31224e-21	1.13193e-17	Up	2076	2209	2080	1221	905	1167	ABCG40,ATABCG40,ATPDR12,PDR12	pleiotropic drug resistance 12
FvH4_2g15960	1.03144	0.0050976	0.0255988	Up	76	73	116	61	29	51		Protein kinase protein with adenine nucleotide alpha hydrolases-like domain
FvH4_4g14500	1.03123	1.54625e-05	0.000245265	Up	496	463	354	188	201	279
FvH4_6g41300	1.03051	1.01586e-09	5.36872e-08	Up	669	799	777	407	310	447		Acyl-CoA N-acyltransferases (NAT) superfamily protein
FvH4_2g25450	1.02997	0.00110735	0.00783047	Up	177	188	242	135	56	133		Rubber elongation factor protein (REF)
FvH4_2g17780	1.02932	1.86566e-07	5.43348e-06	Up	469	473	445	216	211	285		Actin binding Calponin homology (CH) domain-containing protein
FvH4_2g07450	1.0278	9.67163e-09	4.11356e-07	Up	3560	4167	5042	2598	1825	2266	LACS2,LRD2	long-chain acyl-CoA synthetase 2
FvH4_7g19810	1.02772	0.00105537	0.00752275	Up	274	492	641	308	200	234	SCPL27	serine carboxypeptidase-like 27
FvH4_7g32400	1.02687	3.47185e-06	6.89445e-05	Up	3289	4138	4942	2014	1789	2616		Major facilitator superfamily protein
FvH4_3g01360	1.02674	6.16474e-09	2.72227e-07	Up	5755	6506	7862	3700	3141	3608		Phosphofructokinase family protein
FvH4_4g30350	1.02673	6.4786e-07	1.63166e-05	Up	303	377	384	184	158	209		C2H2-like zinc finger protein
FvH4_6g05050	1.02625	1.04909e-07	3.29194e-06	Up	878	807	933	422	443	480	SFP2	Major facilitator superfamily protein
FvH4_2g15670	1.02516	0.010425	0.0443563	Up	42	45	51	34	17	22	ATB',BETA	Protein phosphatase 2A regulatory B subunit family protein
FvH4_2g03523	1.02484	7.049e-06	0.000129306	Up	6077	6273	8046	3070	3013	4484	scpl17	serine carboxypeptidase-like 17
FvH4_5g11030	1.02438	1.24168e-11	1.05429e-09	Up	3391	4260	4133	2120	1770	2218		Major facilitator superfamily protein
FvH4_6g48871	1.02373	9.6172e-06	0.000167503	Up	553	773	911	402	351	410	NRP2	NAP1-related protein 2
FvH4_5g04610	1.02272	1.51677e-05	0.000241751	Up	321	374	424	173	190	213
FvH4_3g40960	1.02268	0.00129253	0.00881597	Up	142	236	295	132	112	107		Cytochrome b-c1 complex, subunit 8 protein
FvH4_2g31760	1.02195	5.74914e-08	1.91873e-06	Up	730	760	783	359	381	429		Fatty acid/sphingolipid desaturase
FvH4_7g23690	1.02174	1.61295e-11	1.33997e-09	Up	1992	2220	2390	1210	982	1248		UDP-Glycosyltransferase superfamily protein
FvH4_5g00571	1.02066	0.000398051	0.00343568	Up	193	219	306	126	95	157	CYP706A6	cytochrome P450, family 706, subfamily A, polypeptide 6
FvH4_2g12820	1.02034	0.000725601	0.00557371	Up	329	365	600	212	229	231	LAC14	laccase 14
FvH4_7g07730	1.01989	9.20262e-05	0.00106427	Up	224	196	264	108	111	136		Major facilitator superfamily protein
FvH4_7g28660	1.0174	0.00224877	0.0136672	Up	90	82	87	39	35	61	AtCXE20,CXE20	carboxyesterase 20
FvH4_1g24350	1.01732	0.00328893	0.0182943	Up	119	166	181	68	57	119		Pectin lyase-like superfamily protein
FvH4_5g19040	1.01686	1.12028e-07	3.47754e-06	Up	3088	3326	3952	1699	1631	2060		Nodulin MtN21 /EamA-like transporter family protein
FvH4_5g31840	1.0161	1.42735e-08	5.75301e-07	Up	597	685	662	432	307	281		Major facilitator superfamily protein
FvH4_3g00970	1.01605	8.46388e-06	0.00015048	Up	598	652	552	267	250	417	SCN1	Immunoglobulin E-set superfamily protein
FvH4_1g11120	1.01603	1.3923e-07	4.22765e-06	Up	714	933	870	429	355	529		RING/U-box superfamily protein
FvH4_3g45390	1.01506	1.67804e-08	6.71653e-07	Up	2452	2993	3355	1569	1372	1654	SUB1	calcium ion binding
FvH4_6g51930	1.01492	5.85411e-08	1.95095e-06	Up	353	459	359	203	189	214
FvH4_6g17980	1.01485	3.55345e-08	1.29853e-06	Up	21930	26973	31218	14306	12345	15250		Aldolase superfamily protein
FvH4_1g24543	1.01403	1.02588e-11	8.80767e-10	Up	8862	10264	10509	5225	4651	5560		S-adenosyl-L-methionine-dependent methyltransferases superfamily protein
FvH4_2g03650	1.01402	9.01644e-09	3.84907e-07	Up	504	607	604	342	226	337		Xanthine/uracil permease family protein
FvH4_6g40584	1.01376	7.95008e-11	5.35298e-09	Up	4239	4115	4194	2090	1929	2508	G6PD2	glucose-6-phosphate dehydrogenase 2
FvH4_2g05350	1.01347	2.71345e-05	0.000389721	Up	1297	1934	2305	998	943	945		Leucine-rich repeat (LRR) family protein
FvH4_1g21430	1.01325	5.34116e-06	0.000101693	Up	771	1067	1247	570	506	537		Thioesterase superfamily protein
FvH4_6g04190	1.01238	9.92859e-09	4.19197e-07	Up	1985	2609	2771	1387	1147	1324	ACP3	acyl carrier protein 3
FvH4_5g10690	1.01235	4.73651e-10	2.68112e-08	Up	2927	3293	2805	1457	1390	1830	ANAC043,EMB2301,NST1	NAC (No Apical Meristem) domain transcriptional regulator superfamily protein
FvH4_7g18010	1.01228	0.00187845	0.0118565	Up	67	91	81	40	33	52	anac096,NAC096	NAC domain containing protein 96
FvH4_7g20570	1.01201	8.95692e-06	0.000157908	Up	342	421	478	210	215	220		Protein kinase superfamily protein
FvH4_3g03960	1.01128	0.00248029	0.014752	Up	238	289	305	92	134	202	NDB2	NAD(P)H dehydrogenase B2
FvH4_5g32760	1.01084	1.31542e-08	5.37694e-07	Up	385	527	426	287	187	231
FvH4_7g15590	1.01019	3.66009e-09	1.70423e-07	Up	1373	1496	1782	941	658	866	ABIL1	ABI-1-like 1
FvH4_3g13030	1.01004	1.53217e-05	0.000243869	Up	354	494	405	186	204	257		Haloacid dehalogenase-like hydrolase (HAD) superfamily protein
FvH4_6g20860	1.00981	4.93534e-09	2.22187e-07	Up	11210	12681	13228	6036	6115	7129	FLA17	FASCICLIN-like arabinogalactan protein 17 precursor
FvH4_7g03030	1.00971	0.00107129	0.00761044	Up	120	187	233	108	80	98		Major facilitator superfamily protein
FvH4_1g19590	1.00949	1.24395e-14	2.19306e-12	Up	1518	1725	1637	909	775	867		Xanthine/uracil permease family protein
FvH4_2g32800	1.00878	0.000279037	0.00259551	Up	239	350	351	135	150	203		BSD domain-containing protein
FvH4_2g39350	1.0078	5.82712e-05	0.000727445	Up	2635	3105	4563	1786	1810	1800	AtbZIP44,bZIP44	basic leucine-zipper 44
FvH4_2g20850	1.00766	0.00133937	0.00906852	Up	421	553	363	205	138	360	ATPTR3,PTR3	peptide transporter 3
FvH4_5g05410	1.00632	1.02909e-06	2.47056e-05	Up	499	608	730	364	275	334		SGNH hydrolase-type esterase superfamily protein
FvH4_6g47771	1.00577	2.77728e-09	1.31978e-07	Up	1018	1205	1141	562	544	648	AtENODL17,ENODL17	early nodulin-like protein 17
FvH4_6g26180	1.00483	1.96933e-07	5.69651e-06	Up	1735	1762	2269	1020	949	1061	ATHM4,ATM4,TRX-M4	thioredoxin M-type 4
FvH4_2g22220	1.00465	3.30173e-14	5.26904e-12	Up	705	720	673	419	297	393		Protein of unknown function, DUF593
FvH4_1g16560	1.00458	0.00098615	0.00712168	Up	105	121	132	52	64	70		Plant protein of unknown function (DUF247)
FvH4_4g27070	1.00306	4.05068e-06	7.93472e-05	Up	697	879	1011	434	438	482	MEE31,PMI1	Mannose-6-phosphate isomerase, type I
FvH4_2g24750	1.00289	1.94124e-05	0.000295927	Up	367	553	609	303	233	274	YUC10	Flavin-containing monooxygenase family protein
FvH4_6g46390	1.00189	3.51775e-07	9.5918e-06	Up	1561	2277	2021	985	874	1214		Thioredoxin superfamily protein
FvH4_6g05090	1.00135	0.000200389	0.00200868	Up	244	346	387	174	184	152	ERD6	Major facilitator superfamily protein
FvH4_3g01820	1.00114	5.69717e-08	1.9069e-06	Up	3774	4530	5377	3041	1984	2299		Glycine cleavage T-protein family
FvH4_7g24600	1.00017	0.0118756	0.0491783	Up	50	52	84	34	29	36		transducin family protein / WD-40 repeat family protein
FvH4_3g19900	-6.36211	1.34979e-05	0.000220151	Down	0	1	0	16	12	66		60S acidic ribosomal protein family
FvH4_4g17490	-5.63955	0.00012392	0.00135572	Down	1	0	0	35	6	19		Thioredoxin superfamily protein
FvH4_6g50190	-5.48117	4.15049e-05	0.000553603	Down	2	0	0	18	12	65		Gibberellin-regulated family protein
FvH4_4g25680	-5.47155	0.0104748	0.0445108	Down	0	0	0	16	0	12
FvH4_2g05110	-5.36044	0.00337456	0.0186538	Down	0	1	0	2	2	43		DNAse I-like superfamily protein
FvH4_5g01840	-5.34878	1.11815e-07	3.47559e-06	Down	16	14	9	1249	58	520	ATOSM34,OSM34	osmotin 34
FvH4_3g09870	-5.34047	0.00302488	0.0171713	Down	0	0	0	14	8	2	FT	PEBP (phosphatidylethanolamine-binding protein) family protein
FvH4_6g14150	-5.23396	0.00303811	0.0172016	Down	0	0	0	5	4	13	ATCHX20,CHX20	cation/H+ exchanger 20
FvH4_6g01150	-5.21101	0.00604278	0.0291779	Down	0	1	0	32	12	0		Nodulin MtN3 family protein
FvH4_7g11861	-5.17961	0.0020401	0.0126316	Down	1	0	0	34	8	2	CYP71B24	cytochrome P450, family 71, subfamily B, polypeptide 24
FvH4_2g28210	-5.1007	0.0069201	0.0323391	Down	0	0	0	3	3	14
FvH4_7g27220	-5.09991	0.00612685	0.0294538	Down	0	0	0	2	8	9		Leucine-rich repeat protein kinase family protein
FvH4_4g26540	-5.00749	0.00461707	0.0237116	Down	0	0	0	7	4	8		B-box type zinc finger protein with CCT domain
FvH4_6g16381	-4.8502	0.0090967	0.0399559	Down	0	0	0	5	3	9
FvH4_1g20573	-4.70102	0.000800176	0.00603332	Down	1	1	0	10	6	39	ATUGT85A1,UGT85A1	UDP-Glycosyltransferase superfamily protein
FvH4_4g14522	-4.59006	0.00314642	0.0176934	Down	0	1	0	7	8	12
FvH4_5g01000	-4.53341	0.00551891	0.0272232	Down	0	1	0	9	3	15	CDI3,OZS1,RCD3,SLAC1	C4-dicarboxylate transporter/malic acid transport protein
FvH4_4g18750	-4.42556	0.00538511	0.0267173	Down	0	1	0	13	6	6	PGA4	polygalacturonase 4
FvH4_5g12460	-4.42392	0.000788254	0.0059592	Down	1	0	1	14	21	9		PLAC8 family protein
FvH4_4g03470	-4.39154	0.000406474	0.00348719	Down	0	5	0	53	4	57	ATERF1,ERF1	ethylene response factor 1
FvH4_4g17491	-4.36205	0.00191524	0.0120229	Down	0	2	0	25	5	15		Thioredoxin superfamily protein
FvH4_2g07100	-4.30794	0.00014635	0.00155758	Down	4	0	0	12	31	37		Leucine-rich repeat (LRR) family protein
FvH4_7g32730	-4.26679	0.0113851	0.0476167	Down	0	1	0	15	4	4
FvH4_3g00610	-4.16316	0.0107002	0.0452829	Down	1	0	0	6	7	7
FvH4_7g04040	-4.12932	0.00153426	0.010098	Down	2	6	0	2	104	19	AtCXE17,CXE17	carboxyesterase 17
FvH4_5g05030	-4.08017	0.0102916	0.0439101	Down	1	1	0	33	2	4	AGL15	AGAMOUS-like 15
FvH4_2g00920	-4.03921	0.000147903	0.00157266	Down	1	4	1	43	4	61		Protein of unknown function (DUF1442)
FvH4_2g23190	-3.97657	0.00413166	0.0217544	Down	0	2	0	14	9	10	PAP85	cupin family protein
FvH4_7g27810	-3.94095	0.000167021	0.00173208	Down	36	66	5	1154	150	506		Protein kinase superfamily protein
FvH4_4g17440	-3.89828	0.000186767	0.0019052	Down	1	4	0	46	23	10		Thioredoxin superfamily protein
FvH4_4g17500	-3.78602	0.0028078	0.0162156	Down	0	0	7	92	9	16		Thioredoxin superfamily protein
FvH4_2g16190	-3.7736	7.23756e-05	0.000869222	Down	58	76	6	1109	254	708	ATHCHIB,B-CHI,CHI-B,HCHIB,PR-3,PR3	basic chitinase
FvH4_3g02754	-3.74596	0.00619157	0.02971	Down	3	21	2	28	32	296	CRK25	cysteine-rich RLK (RECEPTOR-like protein kinase) 25
FvH4_7g31110	-3.73788	0.00099911	0.00719502	Down	1	2	2	36	2	37		NB-ARC domain-containing disease resistance protein
FvH4_1g07020	-3.72125	0.00366623	0.0198946	Down	3	0	0	12	8	22		disease resistance protein (TIR-NBS-LRR class), putative
FvH4_4g33920	-3.57502	0.00363403	0.0197803	Down	0	2	1	20	12	6	PCR2	PLANT CADMIUM RESISTANCE 2
FvH4_5g38120	-3.50969	0.00218326	0.0133498	Down	1	3	1	9	6	45		Heavy metal transport/detoxification superfamily protein
FvH4_4g19500	-3.50556	3.91662e-06	7.7048e-05	Down	8	20	3	247	22	123		Glycosyl hydrolase superfamily protein
FvH4_6g26821	-3.47816	0.00736885	0.0338876	Down	2	1	0	25	6	6
FvH4_4g17430	-3.47087	3.36735e-05	0.000465118	Down	3	4	2	70	26	13		Glutaredoxin family protein
FvH4_2g29871	-3.4565	0.000921793	0.00675621	Down	2	1	1	10	17	18	CRK10,RLK4	cysteine-rich RLK (RECEPTOR-like protein kinase) 10
FvH4_3g39131	-3.45082	0.00116142	0.00810855	Down	2	0	2	15	10	22		Ribonuclease H-like superfamily protein
FvH4_1g15930	-3.36947	2.38541e-15	5.5091e-13	Down	24	12	11	272	103	155		Calcium-binding EF-hand family protein
FvH4_6g53750	-3.36307	0.000563492	0.00458557	Down	3	8	0	31	11	77
FvH4_6g50930	-3.36136	1.98735e-11	1.59923e-09	Down	44	16	8	202	202	322	AtMYB24,MYB24	myb domain protein 24
FvH4_2g05100	-3.25137	1.233e-05	0.000204615	Down	6	6	8	32	27	144
FvH4_7g14250	-3.24364	0.000631055	0.00501004	Down	2	4	0	17	14	28		Calcium-dependent lipid-binding (CaLB domain) family protein
FvH4_1g23750	-3.19097	0.000473789	0.00395917	Down	1	4	1	15	20	21		FAD/NAD(P)-binding oxidoreductase family protein
FvH4_1g20572	-3.17985	5.00659e-05	0.000644994	Down	9	20	7	154	11	194	AtUGT85A2,UGT85A2	UDP-glucosyl transferase 85A2
FvH4_3g43501	-3.1758	0.00116307	0.00811512	Down	873	1501	708	3549	2424	23336	BGLU13	beta glucosidase 13
FvH4_4g19540	-3.17427	7.66207e-09	3.3325e-07	Down	13	9	7	94	40	148		Mannose-binding lectin superfamily protein
FvH4_4g27100	-3.16511	1.80409e-09	8.94109e-08	Down	50	32	7	205	217	400		basic helix-loop-helix (bHLH) DNA-binding superfamily protein
FvH4_1g13630	-3.13129	2.42433e-05	0.000355266	Down	1	8	3	36	22	53		Major facilitator superfamily protein
FvH4_4g20925	-3.12757	0.011731	0.0487403	Down	2	2	0	9	4	24		BED zinc finger ;hAT family dimerisation domain
FvH4_2g39130	-3.11671	0.00815306	0.0366048	Down	126	169	62	587	82	2639		glyoxal oxidase-related protein
FvH4_6g03030	-3.06434	0.00234786	0.0141443	Down	1	3	1	19	7	19		NAD(P)-linked oxidoreductase superfamily protein
FvH4_6g39310	-3.04076	0.00720524	0.0333246	Down	2	1	1	9	6	20	UGT71B6	UDP-glucosyl transferase 71B6
FvH4_7g14680	-3.04006	0.000348498	0.00309824	Down	400	574	291	9258	1121	1511	ATRD22,RD22	BURP domain-containing protein
FvH4_6g07920	-3.01546	0.00120969	0.0083571	Down	2	4	4	6	39	35	AtGolS1,GolS1	galactinol synthase 1
FvH4_6g27441	-2.95537	7.24533e-05	0.000869703	Down	19	12	1	174	36	64
FvH4_7g29240	-2.92931	0.000303208	0.00278544	Down	11	4	0	62	30	30		Sugar isomerase (SIS) family protein
FvH4_2g26690	-2.90615	0.00136939	0.00922583	Down	7	22	2	64	11	171		nodulin MtN21 /EamA-like transporter family protein
FvH4_6g14220	-2.89669	5.59399e-05	0.000706747	Down	18	22	15	385	47	40		Major facilitator superfamily protein
FvH4_4g25570	-2.88402	7.81757e-09	3.38737e-07	Down	83	81	28	1037	220	316		Octicosapeptide/Phox/Bem1p family protein
FvH4_3g13480	-2.86457	0.0120553	0.0497528	Down	2	4	0	6	24	12	ATRLP56,RLP56	receptor like protein 56
FvH4_6g24640	-2.86363	8.77296e-05	0.00101866	Down	1	8	6	63	18	39	BG1	beta-1,3-glucanase 1
FvH4_7g17320	-2.85062	6.82918e-10	3.70256e-08	Down	79	107	59	809	170	955	ATHB-7,ATHB7,HB-7	homeobox 7
FvH4_3g04600	-2.84016	4.82481e-05	0.000626005	Down	24	13	18	358	33	68	scpl31	serine carboxypeptidase-like 31
FvH4_6g41440	-2.83532	9.8532e-05	0.00112375	Down	2	9	2	48	21	30
FvH4_1g23681	-2.83006	0.00372527	0.0201252	Down	1	2	5	30	5	29	CYP81D4	cytochrome P450, family 81, subfamily D, polypeptide 4
FvH4_6g48240	-2.81837	0.000914324	0.00671212	Down	5	11	0	22	47	42		Calcium-binding EF-hand family protein
FvH4_2g24890	-2.80197	4.62696e-05	0.000606124	Down	6	2	4	39	28	22		Nodulin MtN3 family protein
FvH4_2g33830	-2.77859	0.00178513	0.0113857	Down	6	21	1	29	30	137		lectin protein kinase family protein
FvH4_4g32800	-2.7616	0.00903382	0.0397629	Down	1	7	0	31	9	18	MLP28	MLP-like protein 28
FvH4_5g34510	-2.74983	0.00547003	0.0270515	Down	0	9	4	67	10	21		UDP-Glycosyltransferase superfamily protein
FvH4_2g34690	-2.74592	0.00565799	0.0277295	Down	1	12	6	31	6	100	PLA,IIA,PLA2A,PLP2	phospholipase A 2A
FvH4_2g38880	-2.72073	0.000374297	0.00327439	Down	7	8	0	51	23	31		Integrase-type DNA-binding superfamily protein
FvH4_6g44510	-2.71896	0.0099677	0.0428925	Down	4	1	1	26	5	13		HXXXD-type acyl-transferase family protein
FvH4_7g29023	-2.71415	0.00218256	0.0133491	Down	2	5	1	22	9	25	CCB2,HCF208	Protein of unknown function (DUF2930)
FvH4_3g26010	-2.69038	0.001165	0.00811801	Down	11	32	18	77	14	332	HEL,PR-4,PR4	pathogenesis-related 4
FvH4_5g11990	-2.68155	0.00105145	0.00749944	Down	1	9	2	29	16	36		Nuclear transport factor 2 (NTF2) family protein with RNA binding (RRM-RBD-RNP motifs) domain
FvH4_3g36700	-2.68076	0.00455405	0.0234453	Down	5	4	0	26	8	28	ATGRAS2,GRAS2,SCL14	SCARECROW-like 14
FvH4_4g17501	-2.66261	1.18335e-05	0.000198013	Down	7	14	2	64	49	38		Thioredoxin superfamily protein
FvH4_1g19400	-2.62316	0.00408098	0.0215577	Down	9	3	1	11	22	49		UDP-Glycosyltransferase superfamily protein
FvH4_2g34420	-2.58631	2.63333e-08	9.93759e-07	Down	100	118	143	1336	769	236	CYP707A4	cytochrome P450, family 707, subfamily A, polypeptide 4
FvH4_1g14220	-2.57346	0.00457838	0.0235509	Down	6	4	0	22	11	30		Quinone reductase family protein
FvH4_4g04850	-2.5515	5.522e-08	1.85513e-06	Down	23	33	8	202	103	93		Calcium-binding EF-hand family protein
FvH4_2g00640	-2.54658	0.00338795	0.0186875	Down	2	1	9	42	14	23		Dihydrodipicolinate reductase, bacterial/plant
FvH4_2g01600	-2.54655	0.00193044	0.0120986	Down	357	460	65	3326	827	1448		Chaperone DnaJ-domain superfamily protein
FvH4_3g05740	-2.51921	0.01021	0.0436585	Down	2	3	1	9	14	12		Disease resistance protein (TIR-NBS-LRR class) family
FvH4_7g20130	-2.5189	0.000313657	0.00285939	Down	4	9	10	96	17	36	LBD1	LOB domain-containing protein 1
FvH4_2g13240	-2.50938	6.54998e-07	1.64784e-05	Down	67	129	17	513	256	502		Integrase-type DNA-binding superfamily protein
FvH4_3g12790	-2.49731	1.06405e-06	2.54129e-05	Down	27	19	17	253	73	69		RING/U-box superfamily protein
FvH4_6g21491	-2.48055	0.00387688	0.0207452	Down	492	415	52	3149	1172	1414		Galactose oxidase/kelch repeat superfamily protein
FvH4_6g10960	-2.47566	0.00356913	0.0194914	Down	2	18	3	74	13	52	LECRKA4.2	lectin receptor kinase a4.1
FvH4_6g27610	-2.4755	0.00946038	0.041193	Down	60	61	13	81	440	182		Peroxidase superfamily protein
FvH4_3g04550	-2.47019	0.000542734	0.00443854	Down	17	15	6	138	71	16		lysine decarboxylase family protein
FvH4_6g15580	-2.46882	1.06203e-09	5.57444e-08	Down	34	24	13	162	82	176		Peroxidase superfamily protein
FvH4_7g13230	-2.46343	4.36325e-13	5.2134e-11	Down	109	113	68	988	369	385	ANP2,MAPKKK2,NP2	NPK1-related protein kinase 2
FvH4_2g21773	-2.45736	0.00145178	0.00966528	Down	1	8	5	45	20	18	DMR6	2-oxoglutarate (2OG) and Fe(II)-dependent oxygenase superfamily protein
FvH4_5g22450	-2.44695	0.00158692	0.0103443	Down	256	151	47	1709	459	554		Tetratricopeptide repeat (TPR)-like superfamily protein
FvH4_6g05020	-2.44677	0.00188326	0.0118803	Down	7	2	2	19	17	27	RKF3	receptor-like kinase in in flowers 3
FvH4_3g10860	-2.4447	0.000301526	0.0027744	Down	1	10	8	40	26	44		FAD-binding Berberine family protein
FvH4_3g18380	-2.42429	1.96914e-12	2.00341e-10	Down	190	342	106	1567	1106	887		D-mannose binding lectin protein with Apple-like carbohydrate-binding domain
FvH4_2g29470	-2.42301	0.00596658	0.0289188	Down	3	5	2	9	27	17
FvH4_7g12080	-2.40676	0.00088458	0.00653243	Down	6	12	1	47	19	41
FvH4_5g06300	-2.39955	2.92647e-12	2.86385e-10	Down	36	46	23	296	147	150
FvH4_3g06161	-2.37706	3.5991e-05	0.00049068	Down	10	18	3	77	35	59	ATPUP10,PUP10	purine permease 10
FvH4_6g32123	-2.3694	0.0085974	0.038184	Down	25	11	0	31	87	64		Ankyrin repeat family protein
FvH4_5g35970	-2.36134	2.13339e-05	0.000319939	Down	24	15	5	77	46	116
FvH4_7g00270	-2.34063	1.50664e-08	6.05144e-07	Down	12	21	27	158	71	102	BGLU17	beta glucosidase 17
FvH4_5g09784	-2.33073	0.00662906	0.0313405	Down	2	9	1	29	12	23
FvH4_3g07970	-2.32136	7.30765e-07	1.81084e-05	Down	70	87	26	170	301	451		Cysteine proteinases superfamily protein
FvH4_2g16861	-2.31559	3.25039e-05	0.0004514	Down	25	29	25	70	230	84		Plant protein 1589 of unknown function
FvH4_5g39020	-2.28809	4.93002e-08	1.69181e-06	Down	34	17	11	133	86	102		EF hand calcium-binding protein family
FvH4_1g10572	-2.28011	2.73159e-11	2.12411e-09	Down	174	245	74	945	571	997	SSL5,YLS2	Calcium-dependent phosphotriesterase superfamily protein
FvH4_2g35700	-2.27702	3.74655e-10	2.17403e-08	Down	856	819	447	6721	2480	2006	TIP4;1	tonoplast intrinsic protein 4;1
FvH4_2g05061	-2.27606	0.00799037	0.0360657	Down	1	3	5	14	14	18
FvH4_4g18870	-2.26392	3.13936e-07	8.65196e-06	Down	26	34	20	249	75	98		Protein phosphatase 2C family protein
FvH4_3g02773	-2.25962	0.00013537	0.00145846	Down	13	12	4	32	57	51	CRK25	cysteine-rich RLK (RECEPTOR-like protein kinase) 25
FvH4_4g19610	-2.25633	3.16663e-07	8.696e-06	Down	177	193	159	1913	530	378		Acyl-CoA N-acyltransferases (NAT) superfamily protein
FvH4_2g26691	-2.25569	8.04089e-13	9.01478e-11	Down	75	46	44	301	179	362		nodulin MtN21 /EamA-like transporter family protein
FvH4_7g29480	-2.24675	5.11246e-05	0.000656606	Down	106	75	10	379	242	326
FvH4_4g32600	-2.24138	2.14852e-06	4.62443e-05	Down	47	30	15	269	84	123	AST91,SULTR3;3	sulfate transporter 91
FvH4_2g06780	-2.23852	1.25085e-05	0.000206937	Down	48	36	8	122	134	189		Cupredoxin superfamily protein
FvH4_6g38280	-2.22967	0.00148967	0.00985505	Down	7	6	3	46	14	22		Plant basic secretory protein (BSP) family protein
FvH4_4g24800	-2.22868	0.0100918	0.0433213	Down	3	2	3	18	12	10		HXXXD-type acyl-transferase family protein
FvH4_6g12770	-2.22654	6.94912e-08	2.26361e-06	Down	100	104	68	885	195	339		Major facilitator superfamily protein
FvH4_6g07580	-2.22036	6.48046e-08	2.13504e-06	Down	360	307	108	2233	788	894		HMG (high mobility group) box protein with ARID/BRIGHT DNA-binding domain
FvH4_5g11250	-2.2189	0.000172457	0.00177491	Down	16	14	2	55	48	51		Calmodulin binding protein-like
FvH4_5g06575	-2.2161	6.7003e-05	0.000815727	Down	49	111	23	382	94	437	CYP71A25	cytochrome P450, family 71, subfamily A, polypeptide 25
FvH4_4g02840	-2.19572	0.00775153	0.0352405	Down	1	7	3	19	13	21		Serine protease inhibitor, potato inhibitor I-type family protein
FvH4_2g37730	-2.15956	0.000190553	0.00193196	Down	16	7	5	67	30	38	HCT	hydroxycinnamoyl-CoA shikimate/quinate hydroxycinnamoyl transferase
FvH4_7g13080	-2.15868	2.22946e-05	0.000331548	Down	110	149	19	592	295	418	CYP71A25	cytochrome P450, family 71, subfamily A, polypeptide 25
FvH4_5g08690	-2.14995	0.000325015	0.00293442	Down	9	12	11	100	26	32	HSD1	hydroxysteroid dehydrogenase 1
FvH4_2g08910	-2.1495	0.00159567	0.0103926	Down	29	23	5	32	112	104	ATRL2,MEE3,RSM1	Homeodomain-like superfamily protein
FvH4_1g06410	-2.14705	0.00131044	0.00892152	Down	210	281	56	1439	526	633	ATOXS3,OXS3	oxidative stress 3
FvH4_2g09740	-2.14592	0.000222145	0.00218038	Down	50	59	10	343	77	156	ATOXS3,OXS3	oxidative stress 3
FvH4_3g17220	-2.13982	1.4182e-18	7.94219e-16	Down	296	384	174	1684	1043	1242	CYP72A15	cytochrome P450, family 72, subfamily A, polypeptide 15
FvH4_4g28552	-2.13473	0.000100029	0.00113578	Down	7	14	13	57	26	78		Protein of unknown function (DUF1262)
FvH4_2g18210	-2.1343	7.78299e-15	1.49803e-12	Down	53	59	42	340	159	229
FvH4_3g25530	-2.12788	0.000174237	0.00179083	Down	7	8	6	30	35	30		Cysteine proteinases superfamily protein
FvH4_1g08250	-2.12472	0.000190793	0.0019324	Down	8	8	17	83	26	51		RING/U-box superfamily protein
FvH4_7g12030	-2.12098	0.0042394	0.0221764	Down	19	7	3	88	25	26		EF hand calcium-binding protein family
FvH4_5g12710	-2.12041	3.44621e-06	6.84941e-05	Down	55	78	25	262	106	364	ATTCP18,BRC1,TCP18	TCP family transcription factor
FvH4_4g29530	-2.11687	1.73288e-09	8.62517e-08	Down	50	59	25	308	145	169
FvH4_7g13270	-2.11046	5.16694e-07	1.34381e-05	Down	46	38	53	397	108	157	ATCNGC1,CNGC1	cyclic nucleotide gated channel 1
FvH4_1g01920	-2.10936	0.00102845	0.00736042	Down	21	79	12	178	61	271		serine-rich protein-related
FvH4_6g31020	-2.10876	2.70948e-15	6.13485e-13	Down	49	55	37	292	153	206		structural molecules
FvH4_7g32860	-2.1053	0.00310339	0.0174897	Down	8	28	18	52	24	172		MATE efflux family protein
FvH4_1g01383	-2.10351	0.000989759	0.00714104	Down	6	3	8	29	22	27		Glycosyl hydrolase family protein with chitinase insertion domain
FvH4_7g20510	-2.10277	1.85889e-06	4.09647e-05	Down	53	62	33	435	109	159	ATCNGC1,CNGC1	cyclic nucleotide gated channel 1
FvH4_4g19541	-2.10036	5.10439e-10	2.86131e-08	Down	52	41	32	253	104	223
FvH4_4g28451	-2.09936	0.000724487	0.00556991	Down	13	34	7	68	39	135		Calcium-binding EF-hand family protein
FvH4_2g26490	-2.09812	0.000939196	0.00685556	Down	5	17	4	35	31	49		S-locus lectin protein kinase family protein
FvH4_7g18050	-2.09614	0.000323355	0.00292697	Down	891	883	253	5014	1986	2305		Subtilase family protein
FvH4_7g13150	-2.09322	0.006094	0.0293761	Down	2	5	5	16	14	24	ATXTH27,EXGT-A3,XTH27	endoxyloglucan transferase A3
FvH4_3g03780	-2.09219	0.000540442	0.00442136	Down	10	40	21	132	33	164	ATM4,ATMYB102,MYB102	MYB-like 102
FvH4_2g40150	-2.09141	0.00439981	0.0228591	Down	5	12	10	53	9	65	UGT72E1	UDP-glucosyl transferase 72E1
FvH4_7g29491	-2.09011	3.43147e-13	4.21698e-11	Down	33	46	32	188	118	196		CAP160 protein
FvH4_2g28160	-2.08641	0.00922381	0.0403913	Down	3	16	3	17	29	48
FvH4_3g11720	-2.08426	0.000254049	0.00241474	Down	8	14	4	49	25	43	ATGID1B,GID1B	alpha/beta-Hydrolases superfamily protein
FvH4_6g30930	-2.0573	3.0779e-06	6.22453e-05	Down	238	299	87	1716	489	628		Galactose oxidase/kelch repeat superfamily protein
FvH4_7g24720	-2.05051	2.86976e-06	5.87564e-05	Down	144	172	51	971	319	359		basic helix-loop-helix (bHLH) DNA-binding superfamily protein
FvH4_2g21630	-2.04862	1.50063e-07	4.52442e-06	Down	337	360	118	1618	563	1445		2-oxoglutarate (2OG) and Fe(II)-dependent oxygenase superfamily protein
FvH4_6g27540	-2.03184	0.00274005	0.0158839	Down	14	15	11	134	18	34
FvH4_6g35720	-2.03033	7.85795e-05	0.000929234	Down	19	16	11	118	32	57		Protein of unknown function (DUF581)
FvH4_3g19770	-2.02919	1.18405e-05	0.000198013	Down	53	94	26	241	124	379	AtENODL3,ENODL3	early nodulin-like protein 3
FvH4_7g32880	-2.02793	2.28034e-05	0.000338026	Down	69	169	37	443	191	550	CP5	Polyketide cyclase/dehydrase and lipid transport superfamily protein
FvH4_7g14380	-2.02231	0.00535163	0.0265969	Down	17	10	2	25	54	38		Leucine-rich repeat protein kinase family protein
FvH4_4g29600	-2.02101	0.00431765	0.0224788	Down	14	43	3	75	49	127	AGL7,AP1	K-box region and MADS-box transcription factor family protein
FvH4_1g27450	-2.017	0.0055575	0.0273727	Down	39	40	14	36	250	66		AMP-dependent synthetase and ligase family protein
FvH4_7g27800	-2.00475	1.01607e-05	0.0001746	Down	185	158	35	761	400	442		Plant invertase/pectin methylesterase inhibitor superfamily protein
FvH4_5g22142	-1.99636	3.86006e-11	2.89442e-09	Down	114	78	46	420	275	309
FvH4_3g09070	-1.97983	0.0027213	0.0158024	Down	325	267	105	1911	471	653		Protein of unknown function (DUF506)
FvH4_6g32610	-1.97659	0.00035123	0.00311244	Down	21	34	7	77	49	129	PFK3	phosphofructokinase 3
FvH4_4g33910	-1.97233	0.00156322	0.0102332	Down	7	17	3	45	33	32		PLAC8 family protein
FvH4_3g09590	-1.96883	0.00196729	0.0122829	Down	15	6	5	54	18	39	ATOSM34,OSM34	osmotin 34
FvH4_6g22790	-1.9656	0.00419129	0.0219829	Down	9	23	6	104	34	23	ATPGIP1,PGIP1	polygalacturonase inhibiting protein 1
FvH4_3g36020	-1.95558	1.25664e-10	7.95127e-09	Down	8974	6805	5955	53326	18406	21024	MT2B	metallothionein 2B
FvH4_5g15000	-1.94944	0.00574078	0.0280421	Down	4	13	6	50	30	14	ATGSTU9,GST14,GST14B,GSTU9	glutathione S-transferase tau 9
FvH4_6g27710	-1.93734	6.77036e-06	0.000124989	Down	32	54	19	216	74	144
FvH4_7g08440	-1.93154	1.6951e-08	6.77308e-07	Down	522	476	181	2286	1310	1158	ATMRP9,MRP9	multidrug resistance-associated protein 9
FvH4_1g15140	-1.92786	0.00040112	0.00345222	Down	13	11	8	29	50	45		Disease resistance protein (CC-NBS-LRR class) family
FvH4_3g20690	-1.92685	0.00491754	0.0249058	Down	1004	1964	410	4681	2010	6848	ANAC072,RD26	NAC (No Apical Meristem) domain transcriptional regulator superfamily protein
FvH4_3g40320	-1.92605	0.00305065	0.0172556	Down	555	722	135	2370	1086	2211	WNK4,ZIK2	with no lysine (K) kinase 4
FvH4_1g17290	-1.92603	1.64367e-06	3.68907e-05	Down	97	143	41	592	225	329
FvH4_3g07020	-1.92602	0.00164273	0.0106361	Down	5	12	5	26	30	30		Leucine-rich repeat transmembrane protein kinase
FvH4_6g26360	-1.92426	6.64942e-07	1.66922e-05	Down	18	21	15	81	74	59		basic helix-loop-helix (bHLH) DNA-binding superfamily protein
FvH4_6g28280	-1.92141	1.78166e-06	3.9603e-05	Down	41	38	16	192	92	101	4-Oct,AtOCT4	organic cation/carnitine transporter4
FvH4_1g19500	-1.92099	1.95746e-06	4.27478e-05	Down	210	178	73	1089	355	458		Protein kinase superfamily protein
FvH4_6g10312	-1.91994	0.0106608	0.0451683	Down	5	4	5	14	25	15
FvH4_6g46570	-1.91985	0.000331519	0.00298148	Down	11	13	6	33	33	52	FER	Malectin/receptor-like protein kinase family protein
FvH4_3g06100	-1.91879	3.60575e-08	1.31141e-06	Down	1017	963	328	3889	2928	2250	FLS2	Leucine-rich receptor-like protein kinase family protein
FvH4_2g07080	-1.91189	3.9265e-07	1.05937e-05	Down	536	699	631	5051	1196	1631		2-oxoglutarate (2OG) and Fe(II)-dependent oxygenase superfamily protein
FvH4_4g29630	-1.90869	0.00189802	0.0119473	Down	6	19	6	44	23	56
FvH4_1g27990	-1.90828	0.000159767	0.00167035	Down	14	11	7	61	29	39		Homeodomain-like superfamily protein
FvH4_1g20090	-1.9053	0.00321	0.0179504	Down	12	7	8	57	36	15		MATE efflux family protein
FvH4_5g02530	-1.89442	0.0006523	0.00513808	Down	35	31	5	131	68	80
FvH4_3g16370	-1.88845	0.00793201	0.0358774	Down	9	16	2	22	38	40		NagB/RpiA/CoA transferase-like superfamily protein
FvH4_1g13912	-1.88658	7.19054e-05	0.000864925	Down	28	57	14	186	72	133
FvH4_4g26240	-1.87146	0.00477183	0.0243494	Down	16	23	2	80	35	44		alpha/beta-Hydrolases superfamily protein
FvH4_6g39330	-1.8693	0.000299518	0.00276142	Down	53	54	10	184	84	185	UGT71B6	UDP-glucosyl transferase 71B6
FvH4_2g40570	-1.86613	0.00645805	0.0307523	Down	1064	1241	247	5510	1894	2602	CYP82C4	cytochrome P450, family 82, subfamily C, polypeptide 4
FvH4_4g19530	-1.86109	0.00182633	0.0116036	Down	22	15	4	64	28	67
FvH4_2g15100	-1.85926	0.0046767	0.0239505	Down	8	14	10	85	16	29
FvH4_3g43270	-1.85843	4.05333e-07	1.08724e-05	Down	1913	1675	782	10135	3363	3795		Leucine-rich repeat (LRR) family protein
FvH4_5g04960	-1.85647	0.00208605	0.0128576	Down	9	33	13	133	36	49		Glutaredoxin family protein
FvH4_3g04380	-1.85639	2.59679e-05	0.000376478	Down	225	430	88	1496	689	662
FvH4_6g02940	-1.85381	2.93453e-06	5.97119e-05	Down	195	224	55	798	418	592	AtbZIP63,BZO2H3	bZIP transcription factor family protein
FvH4_3g06513	-1.83622	0.00494299	0.0249963	Down	579	606	123	2491	1162	1300	ATSRG1,SRG1	senescence-related gene 1
FvH4_3g18020	-1.83287	0.00318103	0.0178401	Down	22	17	4	73	57	29		Leucine-rich repeat (LRR) family protein
FvH4_7g20970	-1.81737	5.36152e-06	0.000101997	Down	534	709	193	2931	999	1525		alpha/beta-Hydrolases superfamily protein
FvH4_2g04790	-1.81513	2.46899e-05	0.000360438	Down	57	57	23	293	98	133	ZFP7	zinc finger protein 7
FvH4_3g43540	-1.8131	0.00354126	0.0193758	Down	7	33	18	128	28	69	ATLOX2,LOX2	lipoxygenase 2
FvH4_6g39870	-1.81301	0.00839855	0.0375027	Down	13	37	22	48	29	191	ATUGT85A1,UGT85A1	UDP-Glycosyltransferase superfamily protein
FvH4_2g37131	-1.80867	0.00136473	0.00920513	Down	48	34	6	111	76	135	ATGLR2.1,GLR2.1	glutamate receptor 2.1
FvH4_1g00330	-1.80778	4.98786e-08	1.70659e-06	Down	37	39	34	210	99	107		Zinc-binding dehydrogenase family protein
FvH4_5g00360	-1.80634	0.00795239	0.0359439	Down	9	9	2	26	26	20		SAUR-like auxin-responsive protein family
FvH4_7g24350	-1.80159	3.02866e-08	1.12817e-06	Down	65	61	38	313	142	161	LHCB4.3	light harvesting complex photosystem II
FvH4_3g32051	-1.79991	0.00211833	0.0130114	Down	14	7	5	30	32	32
FvH4_3g00270	-1.79974	1.10895e-05	0.000187747	Down	43	40	15	108	127	114		Adenine nucleotide alpha hydrolases-like superfamily protein
FvH4_3g39850	-1.79939	6.79261e-08	2.22518e-06	Down	118	175	67	433	294	586	ATWRKY33,WRKY33	WRKY DNA-binding protein 33
FvH4_3g05530	-1.79905	0.000375535	0.00328088	Down	37	38	17	220	56	77	ATGA2OX2,GA2OX2	gibberellin 2-oxidase
FvH4_1g04950	-1.78006	1.95138e-07	5.6546e-06	Down	172	258	82	788	394	680
FvH4_4g25960	-1.77683	5.69649e-06	0.000107748	Down	138	142	44	311	401	414
FvH4_3g32201	-1.774	0.000354565	0.00313622	Down	23	19	20	134	59	38
FvH4_3g29150	-1.77217	0.00233374	0.0140835	Down	120	95	13	439	209	178
FvH4_6g37351	-1.77156	9.89201e-08	3.12098e-06	Down	1351	1325	543	6221	2582	3019
FvH4_2g04290	-1.76655	2.26137e-06	4.81793e-05	Down	89	147	61	346	197	524
FvH4_1g30020	-1.7657	0.000117698	0.00129811	Down	24	19	12	100	36	67	SKOR	STELAR K+ outward rectifier
FvH4_4g07430	-1.7653	0.000226096	0.00220791	Down	30	28	14	150	43	75		Protein of unknown function (DUF177)
FvH4_1g17330	-1.76448	8.18442e-06	0.000146527	Down	22	26	12	92	61	62		Plant self-incompatibility protein S1 family
FvH4_2g20930	-1.7607	0.000173814	0.00178728	Down	36	52	29	66	151	182	ADPG2,PGAZAT	polygalacturonase abscission zone A. thaliana
FvH4_4g04250	-1.76014	2.54606e-06	5.29264e-05	Down	85	95	44	191	208	385	ATPTR3,PTR3	peptide transporter 3
FvH4_3g43310	-1.75858	3.7927e-05	0.000511041	Down	73	81	20	210	152	251
FvH4_2g15031	-1.75763	0.00383285	0.0205716	Down	5	15	6	43	25	25		hAT dimerisation domain-containing protein / transposase-related
FvH4_2g37570	-1.75376	4.07416e-05	0.000545149	Down	65	81	27	348	137	143		transcription activator-related
FvH4_6g07120	-1.75297	4.75065e-05	0.000618817	Down	93	96	25	376	188	201	GATA15	GATA transcription factor 15
FvH4_6g38852	-1.75167	1.09275e-06	2.60714e-05	Down	405	394	128	1583	804	926	RPS4	Disease resistance protein (TIR-NBS-LRR class) family
FvH4_4g33930	-1.75108	1.33388e-06	3.08059e-05	Down	77	149	69	369	191	494	PCR2	PLANT CADMIUM RESISTANCE 2
FvH4_7g00010	-1.74924	0.00127234	0.00870919	Down	23	107	33	216	89	276
FvH4_7g32760	-1.74674	0.00127606	0.00872684	Down	16	6	14	47	47	33		disease resistance protein (TIR-NBS-LRR class), putative
FvH4_4g25370	-1.74181	0.00405637	0.0214571	Down	23	26	3	65	44	72		Copine (Calcium-dependent phospholipid-binding protein) family
FvH4_2g25400	-1.74061	2.38904e-09	1.16403e-07	Down	212	278	124	1053	460	687	ATTSPO,TSPO	TSPO(outer membrane tryptophan-rich sensory protein)-related
FvH4_3g39010	-1.73529	0.00012931	0.00140538	Down	122	174	30	450	284	396	MAPKKK14	mitogen-activated protein kinase kinase kinase 14
FvH4_3g01210	-1.72572	2.72303e-05	0.000390612	Down	38	86	37	212	98	257		Protein of unknown function (DUF3537)
FvH4_1g27440	-1.72554	3.31463e-07	9.08082e-06	Down	208	137	117	789	524	308	AAE12	acyl activating enzyme 12
FvH4_1g10640	-1.72449	0.00144087	0.00960648	Down	78	30	45	87	271	143	ATHCHIB,B-CHI,CHI-B,HCHIB,PR-3,PR3	basic chitinase
FvH4_7g10111	-1.72409	1.51832e-10	9.47718e-09	Down	43	52	52	198	168	145	AtRLP22,RLP22	receptor like protein 22
FvH4_4g35270	-1.72272	0.00170194	0.0109488	Down	14	20	5	65	36	35		Amino acid permease family protein
FvH4_2g23290	-1.72225	7.30098e-05	0.000875473	Down	23	49	20	155	95	70
FvH4_7g23671	-1.72131	5.96467e-11	4.17437e-09	Down	292	326	233	1607	632	813		UDP-Glycosyltransferase superfamily protein
FvH4_3g20820	-1.71594	0.00317744	0.0178244	Down	10	11	18	82	34	25		Polyketide cyclase/dehydrase and lipid transport superfamily protein
FvH4_3g39120	-1.71134	0.000981763	0.00709666	Down	11	19	8	34	41	53		Acyl-CoA N-acyltransferases (NAT) superfamily protein
FvH4_3g23770	-1.7107	0.000381294	0.00332241	Down	17	28	30	132	87	43		NAD(P)-binding Rossmann-fold superfamily protein
FvH4_2g01330	-1.71009	0.000390378	0.00338812	Down	15	32	14	74	83	47	AAP2	amino acid permease 2
FvH4_6g37071	-1.70963	0.00343869	0.0189177	Down	20	19	7	94	23	48
FvH4_1g14880	-1.70808	0.0104883	0.0445516	Down	10	7	3	31	14	25	ATMES3,MES3	methyl esterase 3
FvH4_4g23480	-1.7044	0.00183932	0.0116669	Down	13	48	24	96	45	154	ATWRKY75,WRKY75	WRKY DNA-binding protein 75
FvH4_2g31951	-1.70335	5.74369e-06	0.000108463	Down	195	236	74	887	350	527		Protein of unknown function (DUF1230)
FvH4_6g10690	-1.70306	0.000112043	0.00124765	Down	45	46	14	97	112	141	AtERF48,DREB2C	Integrase-type DNA-binding superfamily protein
FvH4_3g19870	-1.70285	6.92519e-08	2.259e-06	Down	78	87	39	322	157	230	CRK29	cysteine-rich RLK (RECEPTOR-like protein kinase) 29
FvH4_6g45591	-1.70127	0.0111759	0.0469628	Down	10	12	7	62	27	13
FvH4_7g10840	-1.69912	0.000767905	0.00584149	Down	12	29	8	67	47	52	UNE10	basic helix-loop-helix (bHLH) DNA-binding superfamily protein
FvH4_4g03540	-1.69603	2.1302e-05	0.000319669	Down	103	164	39	422	314	290	PHT1;7	phosphate transporter 1;7
FvH4_1g12582	-1.6922	5.03879e-07	1.31198e-05	Down	330	408	404	2384	618	1114
FvH4_2g18700	-1.68996	0.0102597	0.0438225	Down	5	6	6	19	15	24		Protein of unknown function (DUF1278)
FvH4_5g03560	-1.68745	0.000450003	0.00378609	Down	27	47	14	146	49	110		P-loop containing nucleoside triphosphate hydrolases superfamily protein
FvH4_3g17264	-1.68414	0.0027028	0.0157351	Down	6	12	9	38	19	36	CYP72A15	cytochrome P450, family 72, subfamily A, polypeptide 15
FvH4_6g27880	-1.68019	3.05564e-05	0.000428216	Down	69	70	22	156	169	204		F-box and associated interaction domains-containing protein
FvH4_2g38170	-1.68019	8.20526e-06	0.000146672	Down	27	60	28	170	83	140		Protein kinase superfamily protein
FvH4_7g04150	-1.67713	0.00144151	0.00960797	Down	66	141	19	203	243	281		Protein kinase superfamily protein
FvH4_7g03520	-1.676	0.00113305	0.00796099	Down	42	44	9	93	79	142	SIB1	sigma factor binding protein 1
FvH4_2g13110	-1.67195	5.31992e-10	2.97491e-08	Down	1545	1693	933	4889	2799	6413		Peroxidase superfamily protein
FvH4_1g22820	-1.67192	0.000608179	0.0048686	Down	57	63	18	93	177	169	ATWRKY51,WRKY51	WRKY DNA-binding protein 51
FvH4_6g32100	-1.67091	0.00930735	0.0406416	Down	48	40	15	36	177	103		Ankyrin repeat family protein
FvH4_1g07160	-1.67009	8.15681e-08	2.60916e-06	Down	718	903	346	3080	1302	2317		Protein kinase protein with adenine nucleotide alpha hydrolases-like domain
FvH4_1g21290	-1.66753	1.46042e-05	0.000234344	Down	19	19	20	69	47	80	BST1,DER4,MRH3	DNAse I-like superfamily protein
FvH4_7g22970	-1.66044	2.53739e-05	0.000368791	Down	74	79	36	210	112	312	AGF2,AHL15	AT-hook protein of GA feedback 2
FvH4_7g16150	-1.65987	0.0084018	0.0375027	Down	1191	1220	240	3207	2570	2856	ATWRKY46,WRKY46	WRKY DNA-binding protein 46
FvH4_6g17700	-1.65603	6.91797e-08	2.259e-06	Down	209	212	94	832	390	514
FvH4_3g16730	-1.65482	5.52322e-05	0.000700103	Down	163	219	47	540	359	507	ATNCED3,NCED3,SIS7,STO1	nine-cis-epoxycarotenoid dioxygenase 3
FvH4_3g02911	-1.65398	7.92459e-09	3.42731e-07	Down	514	718	289	2278	1086	1734	ATCXXS1,CXXS1	C-terminal cysteine residue is changed to a serine 1
FvH4_5g33590	-1.6523	1.28399e-08	5.27015e-07	Down	690	625	318	2749	1281	1476	LRR,XI-23,RLK7	Leucine-rich receptor-like protein kinase family protein
FvH4_6g10120	-1.64893	2.14299e-06	4.62115e-05	Down	416	479	154	1625	729	1152	ATWNK5,WNK5,ZIK1	with no lysine (K) kinase 5
FvH4_5g10010	-1.64858	3.40828e-05	0.000468817	Down	185	225	55	698	372	467	ATRBOHC,RBOHC,RHD2	NADPH/respiratory burst oxidase protein D
FvH4_1g11760	-1.64789	2.41455e-05	0.000354733	Down	591	756	178	2342	1195	1506		Chaperone DnaJ-domain superfamily protein
FvH4_2g05020	-1.64596	0.00258992	0.0152432	Down	23	30	19	49	123	50		Plant basic secretory protein (BSP) family protein
FvH4_3g34860	-1.64463	4.9781e-06	9.5252e-05	Down	117	175	75	633	202	410		DHBP synthase RibB-like alpha/beta domain;GTP cyclohydrolase II
FvH4_6g50240	-1.64342	0.00599145	0.0290089	Down	27	10	11	32	42	82
FvH4_7g01511	-1.64176	0.000852988	0.00633026	Down	80	110	17	292	160	225		NAD(P)-binding Rossmann-fold superfamily protein
FvH4_3g18371	-1.6416	0.000149819	0.00159011	Down	142	122	32	450	222	308		D-mannose binding lectin protein with Apple-like carbohydrate-binding domain
FvH4_3g09400	-1.64064	2.92738e-06	5.96853e-05	Down	28	33	32	122	61	129
FvH4_3g22570	-1.6402	0.00337927	0.0186619	Down	19	6	10	36	33	46
FvH4_6g39430	-1.63804	5.99212e-05	0.000745224	Down	121	246	81	437	280	742	HYR1	UDP-Glycosyltransferase superfamily protein
FvH4_3g21230	-1.63454	4.0691e-05	0.000544788	Down	142	151	43	516	306	275		B-box type zinc finger family protein
FvH4_6g27790	-1.63199	0.000717283	0.0055311	Down	17	15	8	54	42	34		RING/U-box superfamily protein
FvH4_1g16840	-1.63011	0.000862036	0.00638919	Down	86	125	33	503	152	166	UGT84B2	UDP-glucosyl transferase 84B2
FvH4_6g48490	-1.62979	8.79069e-05	0.00102021	Down	95	82	43	312	99	327		Transmembrane amino acid transporter family protein
FvH4_6g39845	-1.6287	0.00244182	0.0145608	Down	78	173	80	232	129	720	AtUGT85A3,UGT85A3	UDP-glucosyl transferase 85A3
FvH4_2g16180	-1.62855	9.33018e-05	0.00107579	Down	182	208	73	300	611	511	anac036,NAC036	NAC domain containing protein 36
FvH4_6g38370	-1.6272	0.000137388	0.00147785	Down	40	78	23	224	93	148	ATWRKY28,WRKY28	WRKY DNA-binding protein 28
FvH4_1g07170	-1.62362	0.000143316	0.00153236	Down	105	163	57	426	146	502		myb-like transcription factor family protein
FvH4_4g09780	-1.6214	1.3296e-06	3.0738e-05	Down	790	694	250	2460	1357	1827	ATTPS11,ATTPSB,TPS11	trehalose phosphatase/synthase 11
FvH4_7g22821	-1.61914	0.00687709	0.0322228	Down	570	717	151	2194	1067	1406		UDP-Glycosyltransferase superfamily protein
FvH4_7g18870	-1.61683	3.25806e-05	0.000452192	Down	113	140	128	811	242	245
FvH4_3g15380	-1.61548	0.000168846	0.00174787	Down	23	56	29	190	78	89	SBPASE	sedoheptulose-bisphosphatase
FvH4_6g12680	-1.61327	4.49224e-07	1.1857e-05	Down	170	306	123	732	396	810	ATGSTU8,GSTU8	glutathione S-transferase TAU 8
FvH4_3g29930	-1.6132	3.94481e-06	7.75364e-05	Down	1871	2066	663	7468	3274	4287
FvH4_6g49490	-1.6115	0.00707464	0.0328816	Down	8	15	12	21	47	40		Disease resistance protein (TIR-NBS-LRR class) family
FvH4_3g11290	-1.60928	2.30623e-06	4.88646e-05	Down	71	88	33	271	140	211	AGL6	AGAMOUS-like 6
FvH4_2g24370	-1.60771	0.00615212	0.0295391	Down	2847	2514	619	7649	5542	5738	ATGID1B,GID1B	alpha/beta-Hydrolases superfamily protein
FvH4_1g12720	-1.60681	9.00423e-06	0.000158259	Down	35	31	17	114	64	91		P-loop containing nucleoside triphosphate hydrolases superfamily protein
FvH4_3g19350	-1.59753	0.00569513	0.0278584	Down	10	31	7	57	34	61		Concanavalin A-like lectin protein kinase family protein
FvH4_2g35670	-1.59444	0.000179564	0.00183985	Down	286	351	89	1287	512	550	ATCCD1,ATNCED1,CCD1,NCED1	carotenoid cleavage dioxygenase 1
FvH4_5g33740	-1.59364	4.90426e-05	0.000633112	Down	136	313	181	1082	277	729	PCK1,PEPCK	phosphoenolpyruvate carboxykinase 1
FvH4_1g08010	-1.5908	6.67149e-05	0.000813077	Down	180	262	104	503	294	936	HAB1	homology to ABI1
FvH4_2g40660	-1.58738	2.96202e-09	1.39608e-07	Down	146	128	77	519	279	328		Dof-type zinc finger DNA-binding family protein
FvH4_5g25760	-1.58362	2.76272e-05	0.000394589	Down	142	201	216	1140	341	386	GAPB	glyceraldehyde-3-phosphate dehydrogenase B subunit
FvH4_6g43840	-1.58043	0.00923474	0.0404308	Down	6	13	6	22	26	29
FvH4_6g44490	-1.58022	0.0113127	0.0473503	Down	1271	1371	307	4794	2092	2502		Wound-responsive family protein
FvH4_1g01390	-1.58016	1.55807e-05	0.000246971	Down	30	24	19	106	55	73	CRK7	cysteine-rich RLK (RECEPTOR-like protein kinase) 7
FvH4_7g26450	-1.57995	0.00464391	0.0238283	Down	20	31	5	67	41	67		Nucleotide-diphospho-sugar transferase family protein
FvH4_6g07930	-1.57768	0.00109777	0.00777696	Down	29	35	26	45	108	118	AtGolS2,GolS2	galactinol synthase 2
FvH4_6g02660	-1.57512	0.00115171	0.00806021	Down	30	78	39	227	57	194	ATWRKY74,WRKY74	WRKY DNA-binding protein 74
FvH4_3g01240	-1.57351	0.00156133	0.0102266	Down	45	70	34	162	53	262		Protein of unknown function (DUF3537)
FvH4_5g10310	-1.5733	0.00333718	0.0184959	Down	15	13	17	54	60	25
FvH4_2g27660	-1.57067	1.89062e-05	0.000290562	Down	686	1081	427	3696	1002	2403	AAP2	amino acid permease 2
FvH4_6g48450	-1.56977	0.00367296	0.0199124	Down	12	17	7	58	23	34	ATFTSH6,FTSH6	FTSH protease 6
FvH4_7g29460	-1.56802	0.0069513	0.0324258	Down	30	88	11	193	88	121	AGL15	AGAMOUS-like 15
FvH4_7g21050	-1.56646	0.00676163	0.0318304	Down	563	976	953	5098	1822	1244		Plant protein 1589 of unknown function
FvH4_1g18100	-1.56283	0.00409346	0.0216088	Down	7	12	12	27	34	34	ATPSK3,(FORMER,SYMBOL),ATPSK4,PSK4	phytosulfokine 4 precursor
FvH4_6g10150	-1.56158	0.0082337	0.0368736	Down	16	8	5	40	24	27		S-adenosyl-L-methionine-dependent methyltransferases superfamily protein
FvH4_7g27250	-1.55821	4.02631e-08	1.43721e-06	Down	107	167	76	477	248	371		Uncharacterised conserved protein (UCP012943)
FvH4_3g37190	-1.55786	1.69982e-11	1.39868e-09	Down	4942	5104	3367	21380	10212	10899
FvH4_6g40820	-1.55663	0.00593092	0.0287822	Down	32	49	6	90	85	86	AtRLP7,RLP7	receptor like protein 7
FvH4_1g06180	-1.55561	1.78585e-07	5.24069e-06	Down	82	112	47	247	229	257		Protein kinase family protein with leucine-rich repeat domain
FvH4_6g24120	-1.55377	0.000833803	0.00621492	Down	41	61	25	92	82	214	AT-HSFB3,HSFB3	heat shock transcription factor B3
FvH4_5g15612	-1.54962	0.00980083	0.0423204	Down	9	29	13	74	20	68		Major facilitator superfamily protein
FvH4_6g01490	-1.54788	9.77145e-06	0.000169296	Down	360	595	183	1156	787	1527	PR5K	PR5-like receptor kinase
FvH4_5g35470	-1.54702	5.83333e-07	1.49358e-05	Down	769	798	300	2573	1326	1891	ATBCA5,BCA5	beta carbonic anhydrase 5
FvH4_3g44230	-1.54638	0.000295717	0.00273402	Down	61	68	17	155	124	163	ATMRP14,MRP14	multidrug resistance-associated protein 14
FvH4_1g18550	-1.5449	0.00709185	0.0329351	Down	1974	3216	894	10668	3842	4587	XTH6	xyloglucan endotransglucosylase/hydrolase 6
FvH4_3g34010	-1.54343	0.00962776	0.0417565	Down	81	118	14	139	283	185
FvH4_3g29760	-1.54266	0.00532396	0.0264765	Down	2942	3562	865	10465	5157	7076	ATPDR6,PDR6	pleiotropic drug resistance 6
FvH4_7g31810	-1.54088	0.00852758	0.0379104	Down	14	27	20	38	33	116	HAI2	highly ABA-induced PP2C gene 2
FvH4_2g38760	-1.53985	2.79101e-11	2.16304e-09	Down	1742	1732	995	6368	3068	4489	ARF5,IAA24,MP	Transcriptional factor B3 family protein / auxin-responsive factor AUX/IAA-related
FvH4_1g01930	-1.53593	2.60052e-08	9.86192e-07	Down	1971	1953	967	7509	3589	4085		serine-rich protein-related
FvH4_5g21120	-1.52921	0.000755338	0.00575917	Down	63	60	48	196	60	281	AT-EXPR,ATEXLB1,ATEXPR1,ATHEXP,BETA,3.1,EXLB1,EXPR	expansin-like B1
FvH4_5g34160	-1.52905	0.0101551	0.0434965	Down	13	30	8	50	26	79
FvH4_1g10930	-1.52719	1.72498e-05	0.000269726	Down	383	609	276	2197	607	1193	ATSEN1,DIN1,SEN1	Rhodanese/Cell cycle control phosphatase superfamily protein
FvH4_3g04690	-1.52671	8.96519e-09	3.83428e-07	Down	176	252	159	922	394	511
FvH4_4g22650	-1.52669	0.000175757	0.00180485	Down	407	609	123	1330	851	1234		Integrase-type DNA-binding superfamily protein
FvH4_4g20180	-1.52546	0.000108816	0.00121759	Down	37	65	28	195	113	88		Plant invertase/pectin methylesterase inhibitor superfamily protein
FvH4_4g22790	-1.52496	5.18312e-07	1.3465e-05	Down	488	524	269	2134	873	975	CCL	CCR-like
FvH4_5g05970	-1.52331	0.00114251	0.00801528	Down	34	24	9	84	54	65	LOB	Lateral organ boundaries (LOB) domain family protein
FvH4_6g41570	-1.52162	0.00485663	0.0247032	Down	14	9	7	29	28	33
FvH4_6g39350	-1.51919	3.59677e-11	2.71462e-09	Down	180	174	142	737	382	409	UGT71B6	UDP-glucosyl transferase 71B6
FvH4_6g29370	-1.51785	1.92596e-05	0.000294253	Down	153	177	78	393	237	603		VQ motif-containing protein
FvH4_6g38821	-1.51648	0.00193865	0.0121369	Down	22	20	8	73	34	46	ATNPR3,NPR3	NPR1-like protein 3
FvH4_4g17290	-1.51617	1.45979e-06	3.32813e-05	Down	127	120	77	314	200	468		Uncharacterised protein family (UPF0497)
FvH4_6g10510	-1.51609	0.000817302	0.00613242	Down	119	240	43	472	274	453	ATWRKY33,WRKY33	WRKY DNA-binding protein 33
FvH4_6g42090	-1.51552	2.74541e-12	2.72126e-10	Down	2785	2934	1717	9529	4894	8282	ACO4,EAT1,EFE	ethylene-forming enzyme
FvH4_7g26030	-1.5155	0.0121041	0.0499099	Down	117	55	11	161	203	166	ATWRKY70,WRKY70	WRKY DNA-binding protein 70
FvH4_2g05680	-1.5139	0.00156259	0.0102319	Down	128	214	49	328	209	627	UGT73B3	UDP-glucosyl transferase 73B3
FvH4_6g45860	-1.51165	7.61419e-05	0.000906909	Down	239	298	91	1000	436	477	ATCOL2,COL2	CONSTANS-like 2
FvH4_1g04420	-1.50949	2.49635e-06	5.20424e-05	Down	923	1227	420	3658	1666	2471	ATROPGEF11,PIRF1,ROPGEF11	RHO guanyl-nucleotide exchange factor 11
FvH4_2g07110	-1.50931	0.00656541	0.0311479	Down	1758	1826	475	5777	2899	3554	MEE14	maternal effect embryo arrest 14
FvH4_6g18810	-1.50827	0.00440352	0.0228692	Down	21	14	17	33	39	83
FvH4_4g36601	-1.50699	0.00178995	0.0114133	Down	18	9	14	40	36	47	ATPSKR1,PSKR1	phytosulfokin receptor 1
FvH4_4g32780	-1.50684	0.000663258	0.00520664	Down	245	425	97	1297	526	504	MLP28	MLP-like protein 28
FvH4_6g48120	-1.501	5.26256e-05	0.000671115	Down	1223	2329	636	5034	2374	5116	ANAC100,ATNAC5,NAC100	NAC domain containing protein 100
FvH4_1g07150	-1.50039	8.4429e-05	0.000987785	Down	282	229	97	1011	372	480	ATET2,ET2	effector of transcription2
FvH4_5g10970	-1.49997	1.32547e-06	3.07001e-05	Down	137	171	88	550	212	446	ATYSL1,YSL1	YELLOW STRIPE like 1
FvH4_4g19050	-1.49866	3.31383e-08	1.21674e-06	Down	3264	4274	1666	10899	8262	7881	MLP423	MLP-like protein 423
FvH4_6g26600	-1.49811	5.14881e-05	0.000659521	Down	56	47	40	180	69	189	ALF1,HLS3,RTY,RTY1,SUR1	Tyrosine transaminase family protein
FvH4_6g44260	-1.49741	0.00220796	0.0134581	Down	14	10	10	36	31	34		S-locus lectin protein kinase family protein
FvH4_4g34950	-1.49448	0.00251782	0.01491	Down	170	140	26	320	274	382
FvH4_5g01690	-1.49351	0.000233972	0.0022666	Down	308	504	110	950	623	1127	MIOX1	myo-inositol oxygenase 1
FvH4_5g10181	-1.49232	1.01305e-05	0.000174209	Down	198	180	88	743	293	381		RING/U-box superfamily protein
FvH4_3g04371	-1.49116	0.00129705	0.0088416	Down	44	93	19	172	145	133
FvH4_7g32040	-1.49079	4.75094e-06	9.15884e-05	Down	43	47	34	132	78	161
FvH4_2g37240	-1.48802	0.00357359	0.0195069	Down	87	63	17	270	116	116		Tetratricopeptide repeat (TPR)-like superfamily protein
FvH4_6g18310	-1.48693	0.00579724	0.0282582	Down	42	17	10	100	46	62
FvH4_2g37530	-1.48595	1.11159e-06	2.64389e-05	Down	5583	5137	2498	20869	8552	10523
FvH4_2g23100	-1.48478	0.00620791	0.0297699	Down	1882	2552	777	6778	2454	6386	AST12,SULTR3;1	sulfate transporter 3;1
FvH4_6g17410	-1.48343	2.71246e-05	0.000389721	Down	304	290	97	907	559	565		Sulfite exporter TauE/SafE family protein
FvH4_1g19030	-1.48258	0.00414065	0.0217882	Down	20	26	6	51	46	53
FvH4_3g29360	-1.47727	3.42054e-05	0.000469942	Down	901	1005	330	3426	1521	1704	NF-YB3	nuclear factor Y, subunit B3
FvH4_4g22473	-1.47703	0.00857789	0.0381118	Down	20	10	6	39	26	41
FvH4_7g23990	-1.47376	1.09168e-08	4.55921e-07	Down	329	329	284	1505	583	769		Duplicated homeodomain-like superfamily protein
FvH4_2g06010	-1.47333	0.00644365	0.0307072	Down	85	95	14	264	105	204	CYP707A4	cytochrome P450, family 707, subfamily A, polypeptide 4
FvH4_5g22960	-1.47152	0.00492349	0.024925	Down	26	27	8	90	50	39	UGT78D2	UDP-glucosyl transferase 78D2
FvH4_7g13820	-1.47028	1.16535e-06	2.76606e-05	Down	228	202	95	710	393	442	CAC3	acetyl Co-enzyme a carboxylase carboxyltransferase alpha subunit
FvH4_1g06140	-1.46822	4.10817e-05	0.000549064	Down	26	23	24	90	66	58
FvH4_2g17970	-1.46806	5.53815e-05	0.000701248	Down	138	105	41	318	236	267		receptor-like protein kinase-related family protein
FvH4_2g33160	-1.46804	8.43621e-06	0.000150103	Down	846	682	397	3231	1223	1337		alpha/beta-Hydrolases superfamily protein
FvH4_3g06140	-1.46745	1.94147e-06	4.25021e-05	Down	78	104	41	258	169	221		S-locus lectin protein kinase family protein
FvH4_4g22330	-1.46585	3.78504e-05	0.000510566	Down	336	399	111	888	678	857	atnudt12,NUDT12	nudix hydrolase homolog 12
FvH4_6g17030	-1.46538	0.00660781	0.0312784	Down	28	31	11	126	37	48	UGT73C1	UDP-glucosyl transferase 73C1
FvH4_6g00090	-1.46303	0.000237194	0.00228822	Down	18	17	28	69	53	63	FT	PEBP (phosphatidylethanolamine-binding protein) family protein
FvH4_1g10910	-1.46231	6.20875e-08	2.05726e-06	Down	305	448	311	1353	548	1269		SEC14 cytosolic factor family protein / phosphoglyceride transfer family protein
FvH4_5g17360	-1.46192	0.000469206	0.00392762	Down	55	130	34	235	152	242	ATGRAS2,GRAS2,SCL14	SCARECROW-like 14
FvH4_2g17380	-1.45735	0.000781585	0.00591633	Down	32	22	13	92	46	59	RPS2	NB-ARC domain-containing disease resistance protein
FvH4_5g05550	-1.4553	9.89507e-06	0.000170925	Down	183	219	86	703	354	367
FvH4_3g37200	-1.45376	0.00011039	0.00123341	Down	28	58	25	125	75	121		UDP-Glycosyltransferase superfamily protein
FvH4_7g23590	-1.45359	0.000324766	0.00293442	Down	96	198	56	514	221	286
FvH4_4g32310	-1.45226	0.000449718	0.00378507	Down	87	193	66	352	173	476	At17.1
FvH4_6g30170	-1.44803	2.18545e-05	0.000325843	Down	55	57	75	213	99	242
FvH4_1g26700	-1.44729	7.35322e-05	0.000879861	Down	613	704	185	1608	1130	1523		Protein phosphatase 2C family protein
FvH4_3g32220	-1.44583	2.91505e-07	8.12099e-06	Down	559	634	470	2751	1038	1158		Protein of unknown function, DUF584
FvH4_5g34720	-1.44517	1.33696e-08	5.43609e-07	Down	853	794	462	2892	1274	2015
FvH4_6g40280	-1.44472	0.00079409	0.00599134	Down	80	80	36	115	236	181		Heavy metal transport/detoxification superfamily protein
FvH4_6g16610	-1.44394	0.000669622	0.00524235	Down	25	38	17	74	50	105		Protein of unknown function (DUF1624)
FvH4_2g36700	-1.44222	4.53119e-05	0.000595945	Down	6551	5871	2000	20384	9555	11844
FvH4_5g26230	-1.44171	0.00286494	0.0164714	Down	17	12	21	73	40	34	AHL29,SOB3	Predicted AT-hook DNA-binding family protein
FvH4_1g10400	-1.43739	0.00249145	0.0148032	Down	41	42	30	54	143	108		Ankyrin repeat family protein
FvH4_4g33380	-1.43727	3.23808e-05	0.000450232	Down	3897	3513	1231	12012	5991	6878	ATTPS6,TPS6	UDP-Glycosyltransferase / trehalose-phosphatase family protein
FvH4_6g14060	-1.4371	0.00242361	0.0144858	Down	45	38	26	202	57	67		TatD related DNase
FvH4_6g32700	-1.43577	1.33779e-07	4.10084e-06	Down	51	58	36	173	108	135		Leucine-rich repeat protein kinase family protein
FvH4_2g23890	-1.43247	1.26278e-06	2.9548e-05	Down	77	111	54	209	195	274		RING/U-box superfamily protein
FvH4_4g13000	-1.43232	1.60463e-05	0.000253308	Down	2797	2652	2448	14508	4409	4740	IAGLU	indole-3-acetate beta-D-glucosyltransferase
FvH4_1g06260	-1.42636	8.59754e-06	0.000152739	Down	89	100	42	213	174	260		Protein kinase family protein with leucine-rich repeat domain
FvH4_6g50500	-1.42629	1.58858e-10	9.86244e-09	Down	1026	1085	708	3971	1801	2393		Potassium transporter family protein
FvH4_5g02550	-1.42622	0.00144932	0.00965167	Down	62	34	16	133	79	107
FvH4_1g03910	-1.42454	2.73518e-05	0.0003917	Down	79	61	32	219	123	149	BAS1,CYP72B1,CYP734A1	Cytochrome P450 superfamily protein
FvH4_2g34520	-1.42362	0.00304173	0.0172178	Down	28	27	15	117	38	50		Calcium-binding EF-hand family protein
FvH4_3g38970	-1.42115	7.86257e-06	0.000141928	Down	41709	48406	17984	151010	61832	97593	ASN1,AT-ASN1,DIN6	glutamine-dependent asparagine synthase 1
FvH4_4g35921	-1.4184	0.00341282	0.0188062	Down	18	19	32	43	71	77		Bifunctional inhibitor/lipid-transfer protein/seed storage 2S albumin superfamily protein
FvH4_3g17266	-1.41673	1.0398e-05	0.000177873	Down	110	198	141	686	320	288	CYP72A15	cytochrome P450, family 72, subfamily A, polypeptide 15
FvH4_5g32101	-1.41459	5.66261e-05	0.000713075	Down	76	88	37	279	146	145
FvH4_3g19390	-1.41261	0.000113232	0.00125847	Down	40	50	26	119	66	143		Concanavalin A-like lectin protein kinase family protein
FvH4_7g13081	-1.40988	0.0103469	0.0440989	Down	14	16	5	42	26	30
FvH4_6g12301	-1.40921	0.00596473	0.0289188	Down	71	76	13	208	113	126
FvH4_4g28410	-1.40786	5.45129e-08	1.83792e-06	Down	59	50	60	202	118	161	PHO1;H1	EXS (ERD1/XPR1/SYG1) family protein
FvH4_4g36740	-1.40701	9.35158e-05	0.00107718	Down	56	120	67	356	133	209	atylmg3,CCB3,YLMG3	cofactor assembly, complex C (B6F)
FvH4_7g18510	-1.40671	0.00241729	0.0144556	Down	42	46	19	84	58	156		Major facilitator superfamily protein
FvH4_7g32780	-1.40454	0.000444365	0.00375095	Down	428	306	98	1021	597	705	AtGRF7,GRF7	growth-regulating factor 7
FvH4_7g25400	-1.40384	2.33993e-06	4.94425e-05	Down	3248	3163	1461	11325	4991	6051	CID1,ERD15,LSR1	dehydration-induced protein (ERD15)
FvH4_5g00120	-1.40179	0.00849995	0.0378021	Down	51	40	9	112	93	68		Bifunctional inhibitor/lipid-transfer protein/seed storage 2S albumin superfamily protein
FvH4_2g34530	-1.39794	0.0029013	0.0166267	Down	120	86	25	323	137	192		EF hand calcium-binding protein family
FvH4_1g00820	-1.39601	0.00678444	0.0319006	Down	26	26	7	48	54	57	BRS1,SCPL24	alpha/beta-Hydrolases superfamily protein
FvH4_4g22030	-1.39269	0.00232601	0.0140479	Down	20	23	16	39	63	56		Protein kinase family protein
FvH4_3g23800	-1.39156	0.00632674	0.0302455	Down	10	17	13	31	29	50		2-oxoglutarate (2OG) and Fe(II)-dependent oxygenase superfamily protein
FvH4_7g30310	-1.39088	2.22581e-06	4.75974e-05	Down	755	812	324	1700	1745	1639		Copper transport protein family
FvH4_6g20500	-1.38756	0.00405258	0.0214483	Down	175	169	35	261	380	354
FvH4_1g15420	-1.38694	0.00118324	0.00821863	Down	24	25	11	69	48	48
FvH4_7g13220	-1.38488	8.12076e-07	2.00373e-05	Down	678	569	303	2044	1104	1164	AtPP2-A13,PP2-A13	phloem protein 2-A13
FvH4_4g22220	-1.38386	0.00205631	0.012707	Down	26	48	22	140	44	88		RNA-binding (RRM/RBD/RNP motifs) family protein
FvH4_5g08330	-1.38195	0.000277318	0.00258565	Down	799	576	200	1930	1195	1194		HCP-like superfamily protein with MYND-type zinc finger
FvH4_6g01480	-1.38161	0.000856762	0.00635622	Down	126	128	39	209	227	347		receptor serine/threonine kinase, putative
FvH4_2g24940	-1.37993	0.000657357	0.00516911	Down	217	116	57	476	234	375		Glutaredoxin family protein
FvH4_4g19080	-1.37952	0.000158416	0.00166226	Down	68	136	42	258	185	223	MLP423	MLP-like protein 423
FvH4_7g28500	-1.3791	0.00101894	0.00731274	Down	165	124	40	383	280	229	CER6,CUT1,G2,KCS6,POP1	3-ketoacyl-CoA synthase 6
FvH4_3g36730	-1.37516	0.000798033	0.00601913	Down	26	44	22	120	76	56		GRAS family transcription factor
FvH4_6g07740	-1.37496	0.00059313	0.0047746	Down	215	141	53	364	314	423		Ribonuclease T2 family protein
FvH4_4g13940	-1.37491	0.00644459	0.0307072	Down	22	11	9	43	32	40
FvH4_2g17640	-1.37462	0.00797351	0.0360228	Down	116	140	21	378	169	214		NB-ARC domain-containing disease resistance protein
FvH4_3g27720	-1.37141	0.00240118	0.0143815	Down	235	411	77	1005	414	568		F-box family protein
FvH4_6g45391	-1.37093	0.00909411	0.0399522	Down	35	37	16	156	43	51	DVL3,RTFL21	ROTUNDIFOLIA like 21
FvH4_5g25460	-1.37044	9.24548e-08	2.929e-06	Down	142	164	98	497	329	277		Protein of unknown function (DUF833)
FvH4_5g25310	-1.37039	0.00340856	0.0187896	Down	15	43	17	67	53	82		Protein kinase superfamily protein
FvH4_5g25330	-1.37008	1.04051e-05	0.000177873	Down	92	115	51	265	156	284		Domain of unknown function (DUF23)
FvH4_2g12510	-1.36806	4.85488e-05	0.000628142	Down	897	743	329	1682	2061	1418		HXXXD-type acyl-transferase family protein
FvH4_1g16321	-1.36775	0.00261152	0.015339	Down	22	65	28	134	58	125		HXXXD-type acyl-transferase family protein
FvH4_6g10370	-1.3675	1.53624e-06	3.47837e-05	Down	137	123	116	555	219	285		Protein of unknown function (DUF567)
FvH4_6g02460	-1.36553	0.00106098	0.00754879	Down	387	277	83	715	673	590	AN3,ATGIF1,GIF,GIF1	SSXT family protein
FvH4_5g14830	-1.36464	0.00880377	0.0389508	Down	22	39	8	80	54	51	CDF3	cycling DOF factor 3
FvH4_6g16701	-1.3646	0.00369475	0.0199919	Down	12	15	11	42	26	36
FvH4_6g22722	-1.3644	0.00120316	0.00832691	Down	32	24	12	71	52	61
FvH4_2g23270	-1.364	4.95352e-07	1.29413e-05	Down	737	654	438	2671	1075	1363		Protein of unknown function (DUF581)
FvH4_4g33900	-1.36258	3.62303e-06	7.16387e-05	Down	138	113	117	268	395	306	PCR2	PLANT CADMIUM RESISTANCE 2
FvH4_1g15440	-1.36253	6.78245e-06	0.000125112	Down	3540	3465	1431	11095	5594	6404	SNRK2-3,SNRK2.3,SRK2I	sucrose nonfermenting 1(SNF1)-related protein kinase 2.3
FvH4_5g15420	-1.3606	0.00200722	0.0124649	Down	50	50	24	189	54	105	ATICS2,ICS2	isochorismate synthase 2
FvH4_1g10770	-1.36005	9.69157e-09	4.11446e-07	Down	236	356	192	660	671	747		Transmembrane amino acid transporter family protein
FvH4_7g30530	-1.35854	0.00489943	0.0248522	Down	23	30	8	65	48	50	UGT88A1	UDP-glucosyl transferase 88A1
FvH4_2g25390	-1.35801	0.001317	0.00894972	Down	16	37	26	68	78	63		alpha/beta-Hydrolases superfamily protein
FvH4_1g10140	-1.35559	0.000102356	0.00115822	Down	1752	1790	597	5595	2670	3012		RING/U-box superfamily protein
FvH4_4g36960	-1.35557	0.00219939	0.0134129	Down	23	30	26	55	48	110
FvH4_6g16020	-1.35291	0.00222107	0.0135344	Down	108	120	30	203	169	310		lysine decarboxylase family protein
FvH4_6g38760	-1.3508	1.15223e-07	3.56712e-06	Down	144	163	103	433	230	453	ATGSTF7,ATGSTF9,GLUTTR,GSTF9	glutathione S-transferase PHI 9
FvH4_5g27820	-1.34921	8.04696e-05	0.000947703	Down	145	163	56	314	278	367		Major facilitator superfamily protein
FvH4_5g08190	-1.34833	2.04396e-06	4.44077e-05	Down	1652	1937	826	5569	2497	3958	KING1	SNF1-related protein kinase regulatory subunit gamma 1
FvH4_7g26740	-1.34737	0.00120575	0.00833739	Down	26	16	17	52	52	53		glycine-rich protein
FvH4_4g14600	-1.34634	0.000240609	0.00231247	Down	235	194	194	1072	272	425		Eukaryotic aspartyl protease family protein
FvH4_5g06600	-1.344	0.00132348	0.00898464	Down	62	91	24	160	113	195	CYP71B34	cytochrome P450, family 71, subfamily B, polypeptide 34
FvH4_1g18891	-1.34248	3.0732e-05	0.000430416	Down	2584	2552	918	7382	4354	4443		Zinc finger (C3HC4-type RING finger) family protein
FvH4_2g37320	-1.34095	0.00116239	0.00811282	Down	819	424	174	1655	1039	1091		BTB/POZ domain-containing protein
FvH4_6g22000	-1.3405	0.000517236	0.00426475	Down	122	142	45	397	228	200	WCRKC1	WCRKC thioredoxin 1
FvH4_4g21970	-1.33815	7.58222e-05	0.000903568	Down	1022	1365	433	3692	1841	2027		PLC-like phosphodiesterases superfamily protein
FvH4_4g19501	-1.3378	0.00323239	0.018045	Down	92	52	26	167	85	206
FvH4_3g11693	-1.33645	0.000361292	0.00318597	Down	36	55	22	108	71	121		Zinc finger (C3HC4-type RING finger) family protein
FvH4_1g19262	-1.33635	0.00413235	0.0217544	Down	41	91	27	141	78	203	ATCAD7,CAD7,ELI3,ELI3-1	elicitor-activated gene 3-1
FvH4_3g06450	-1.33606	0.00288672	0.0165719	Down	158	395	144	543	283	1029		Protein of unknown function, DUF584
FvH4_2g33810	-1.33558	2.99267e-06	6.08413e-05	Down	6572	6851	2620	16806	11724	13792	ATMYB44,ATMYBR1,MYB44,MYBR1	myb domain protein r1
FvH4_3g07900	-1.33475	0.00396367	0.0210737	Down	30	27	9	67	50	57		ARM repeat superfamily protein
FvH4_6g35571	-1.33377	3.46833e-05	0.000475942	Down	139	241	115	563	238	536	GLIP1	GDSL lipase 1
FvH4_2g20842	-1.33368	8.27702e-06	0.000147612	Down	73	73	49	147	146	219	CRK8	cysteine-rich RLK (RECEPTOR-like protein kinase) 8
FvH4_4g26630	-1.33212	0.00955281	0.0415328	Down	40	86	23	179	53	171
FvH4_3g05890	-1.33107	0.00126379	0.00866606	Down	106	83	103	512	156	151
FvH4_5g19440	-1.32827	0.0117033	0.0486737	Down	13	18	7	38	34	27		Integrase-type DNA-binding superfamily protein
FvH4_1g17060	-1.32705	2.03771e-05	0.000308395	Down	1436	1322	522	3899	2347	2430		transducin family protein / WD-40 repeat family protein
FvH4_1g10710	-1.32636	0.0102688	0.0438467	Down	87	94	15	221	153	136		Arabidopsis protein of unknown function (DUF241)
FvH4_4g23160	-1.32617	0.000358724	0.00316937	Down	365	205	191	1042	290	772	SAG29	senescence-associated gene 29
FvH4_7g32980	-1.32499	0.000345182	0.00307704	Down	104	154	104	191	264	480	DMR6	2-oxoglutarate (2OG) and Fe(II)-dependent oxygenase superfamily protein
FvH4_3g45860	-1.32482	3.22975e-09	1.51916e-07	Down	892	980	580	3099	1489	2000	BCDH,BETA1	branched-chain alpha-keto acid decarboxylase E1 beta subunit
FvH4_4g13020	-1.32464	0.000843093	0.00627497	Down	68	57	65	295	133	91	IAGLU	indole-3-acetate beta-D-glucosyltransferase
FvH4_1g24940	-1.32291	7.75413e-05	0.000918974	Down	129	147	56	279	302	269	ATPAD4,PAD4	alpha/beta-Hydrolases superfamily protein
FvH4_3g08830	-1.32059	3.7487e-05	0.000508076	Down	21200	21585	7732	62613	33894	37040	DRM1,DYL1	dormancy-associated protein-like 1
FvH4_2g00032	-1.31977	0.00539379	0.0267317	Down	24	24	8	55	42	49
FvH4_4g20750	-1.31941	0.000210782	0.00209287	Down	272	289	97	530	437	737	AtMYB78,MYB78	myb domain protein 78
FvH4_3g06170	-1.31837	0.000624352	0.00497902	Down	64	138	72	240	131	354	ATPUP10,PUP10	purine permease 10
FvH4_4g22140	-1.3176	3.24104e-05	0.000450373	Down	162	222	89	555	253	450
FvH4_3g20030	-1.3165	8.3659e-06	0.000149082	Down	17730	18821	22397	91715	35744	34389	ATMT3,MT3	metallothionein 3
FvH4_2g23570	-1.31443	7.83307e-05	0.000926766	Down	124	117	143	594	215	245	CSP41A	chloroplast stem-loop binding protein of 41 kDa
FvH4_2g41370	-1.31425	4.81259e-09	2.17508e-07	Down	1174	1455	742	3953	2174	2779		Eukaryotic aspartyl protease family protein
FvH4_5g24630	-1.31169	4.55532e-06	8.82592e-05	Down	1776	2631	1207	7691	3203	4095
FvH4_4g23570	-1.30997	0.000272092	0.00255053	Down	356	554	156	1204	585	1007
FvH4_4g28580	-1.30794	1.07757e-05	0.000183296	Down	285	266	118	660	415	671
FvH4_6g39460	-1.30623	0.00242172	0.0144783	Down	125	125	45	404	116	273	ZIP1	zinc transporter 1 precursor
FvH4_3g07360	-1.30556	0.000196781	0.00197852	Down	356	433	132	1008	520	879	ATWRKY65,WRKY65	WRKY DNA-binding protein 65
FvH4_6g49580	-1.30547	0.0039222	0.0209054	Down	254	257	149	243	834	517	AATP1	AAA-ATPase 1
[truncated: 346 more rows]

## Sheet: fvesep3 vs. WT-Unpol
Data S1: Sheet 2 , differentially expressed genes in the pairwise comparison between fvesep3 and WT-Unpol in fruit at 7 DPA
Genes with Fold Change > 2.0 and padj < 0.05 are shown.
Gene ID	log2 Fold Change	p-value	padj	Regulation	fvesep3-1	fvesep3-2	fvesep3-3	WT-Unpol-1	WT-Unpol-2	WT-Unpol-3	Symbol	Description
FvH4_3g19220	12.4572	5.94311e-25	7.31183e-23	Up	856	1336	1002	0	0	0		UDP-Glycosyltransferase superfamily protein
FvH4_1g09100	11.1013	1.5425e-20	1.20049e-18	Up	452	360	452	0	0	0	AtHip1,HIP1	HSP70-interacting protein 1
FvH4_1g27361	11.0937	1.66444e-20	1.28309e-18	Up	401	376	480	0	0	0		Cysteine proteinases superfamily protein
FvH4_4g19151	10.9549	5.32277e-20	3.96522e-18	Up	390	323	430	0	0	0
FvH4_4g04780	10.9301	1.30594e-19	9.38428e-18	Up	395	271	463	0	0	0
FvH4_1g11340	10.6966	6.41803e-17	3.37674e-15	Up	316	117	543	0	0	0		GDSL-like Lipase/Acylhydrolase superfamily protein
FvH4_2g14190	10.5893	5.59978e-18	3.40176e-16	Up	256	386	230	0	0	0	BETA,CA2,CA18,CA2	carbonic anhydrase 2
FvH4_5g01600	10.2312	5.67655e-28	9.03795e-26	Up	3302	1493	1273	4	1	0	CYP87A2	cytochrome P450, family 87, subfamily A, polypeptide 2
FvH4_4g25040	9.71219	5.17297e-14	1.83159e-12	Up	228	181	66	0	0	0	ATKCR1,KCR1,YBR159	beta-ketoacyl reductase 1
FvH4_4g00230	9.47804	8.70271e-15	3.49255e-13	Up	155	100	157	0	0	0
FvH4_6g11740	9.47561	1.54642e-14	5.98135e-13	Up	146	89	178	0	0	0		alpha 1,4-glycosyltransferase family protein
FvH4_4g32820	9.37768	3.40881e-14	1.2487e-12	Up	172	88	124	0	0	0		phosphoglucomutase, putative / glucose phosphomutase, putative
FvH4_6g38450	9.35638	7.84053e-44	3.60368e-41	Up	11041	16422	9153	38	7	13	AB140,CAB1,CAB140,LHCB1.3	chlorophyll A/B binding protein 1
FvH4_6g07830	9.25713	1.40085e-245	3.41247e-241	Up	9000	8078	8049	21	11	8	SVB	Protein of unknown function, DUF538
FvH4_4g29250	9.1305	1.11126e-17	6.55454e-16	Up	341	273	553	1	0	1		O-fucosyltransferase family protein
FvH4_4g09341	9.08186	1.8304e-13	6.03364e-12	Up	126	74	113	0	0	0	CRK8	cysteine-rich RLK (RECEPTOR-like protein kinase) 8
FvH4_5g01810	8.94991	1.90742e-11	4.74131e-10	Up	335	1370	213	1	0	3	ATOSM34,OSM34	osmotin 34
FvH4_4g18480	8.9362	5.18871e-13	1.63303e-11	Up	82	76	125	0	0	0		Pollen Ole e 1 allergen and extensin family protein
FvH4_6g11750	8.82773	7.46747e-13	2.29681e-11	Up	91	70	101	0	0	0		alpha 1,4-glycosyltransferase family protein
FvH4_2g06460	8.57201	2.77941e-12	7.81829e-11	Up	186	107	134	0	1	0	ATGER3,GER3,GLP3,GLP3A,GLP3B	germin 3
FvH4_4g14630	8.45724	1.4441e-10	3.11038e-09	Up	234	107	50	1	0	0	AP4.3A	protein kinase family protein
FvH4_4g11530	8.42576	7.95569e-22	7.1778e-20	Up	468	266	342	0	2	1	ATNFS1,ATNIFS1,NFS1,NIFS1	nitrogen fixation S (NIFS)-like 1
FvH4_2g25301	8.36409	9.16099e-12	2.38421e-10	Up	154	92	124	0	0	1
FvH4_3g37080	8.28863	1.15216e-21	1.01691e-19	Up	379	282	308	0	0	3	HCT	hydroxycinnamoyl-CoA shikimate/quinate hydroxycinnamoyl transferase
FvH4_2g14390	8.25074	7.84779e-11	1.76847e-09	Up	56	71	46	0	0	0		Dof-type zinc finger DNA-binding family protein
FvH4_3g16460	8.23026	6.72964e-11	1.53929e-09	Up	71	53	48	0	0	0	ATMLO1,MLO1	Seven transmembrane MLO family protein
FvH4_4g15870	8.21248	1.25573e-10	2.72878e-09	Up	78	49	43	0	0	0
FvH4_6g32440	8.12756	4.87254e-30	9.20117e-28	Up	1642	4572	1563	9	5	14	AB140,CAB1,CAB140,LHCB1.3	chlorophyll A/B binding protein 1
FvH4_6g52621	8.08825	1.4153e-10	3.05373e-09	Up	61	48	47	0	0	0
FvH4_4g21190	7.9965	4.54172e-10	9.01681e-09	Up	58	31	59	0	0	0		TRAF-like family protein
FvH4_6g07490	7.9955	7.71104e-13	2.36576e-11	Up	287	115	127	0	0	2		serine-type endopeptidase inhibitors
FvH4_2g11630	7.84449	1.1227e-09	2.10054e-08	Up	54	29	50	0	0	0
FvH4_4g09530	7.82759	3.16634e-23	3.33904e-21	Up	348	203	413	0	4	0	ATLOX1,LOX1	lipoxygenase 1
FvH4_5g39690	7.8163	1.06599e-22	1.0599e-20	Up	222	648	259	2	1	2
FvH4_6g49850	7.64466	1.7495e-08	2.63398e-07	Up	46	49	18	0	0	0		Ankyrin repeat family protein
FvH4_3g08950	7.5763	4.60359e-09	7.71917e-08	Up	40	38	31	0	0	0		Late embryogenesis abundant protein (LEA) family protein
FvH4_4g08410	7.57128	5.36499e-09	8.91481e-08	Up	36	27	47	0	0	0	ATGLR2.1,GLR2.1	glutamate receptor 2.1
FvH4_3g16450	7.48194	3.33728e-08	4.79623e-07	Up	49	16	39	0	0	0	ATMLO1,MLO1	Seven transmembrane MLO family protein
FvH4_5g00070	7.47158	7.61028e-07	8.55103e-06	Up	10	70	18	0	0	0	RGF6
FvH4_3g14801	7.46624	1.16652e-22	1.14582e-20	Up	243	209	288	0	4	0
FvH4_3g29530	7.40404	6.00032e-06	5.41763e-05	Up	83	9	6	0	0	0	MLP43	MLP-like protein 43
FvH4_1g05220	7.36737	1.39217e-06	1.47577e-05	Up	71	8	17	0	0	0		Ankyrin repeat family protein
FvH4_6g36450	7.36721	4.37171e-08	6.1629e-07	Up	747	30	1272	5	1	6		Terpenoid cyclases family protein
FvH4_2g21880	7.35948	1.11337e-05	9.41071e-05	Up	73	19	2	0	0	0	2A6	2-oxoglutarate (2OG) and Fe(II)-dependent oxygenase superfamily protein
FvH4_6g53340	7.34279	2.55616e-08	3.75334e-07	Up	31	22	41	0	0	0		Aldolase-type TIM barrel family protein
FvH4_1g17370	7.33364	8.05043e-08	1.08828e-06	Up	16	30	47	0	0	0		GRAS family transcription factor
FvH4_2g09921	7.32734	3.65541e-08	5.22263e-07	Up	42	27	23	0	0	0
FvH4_5g15550	7.21436	3.67621e-07	4.39414e-06	Up	19	48	16	0	0	0		NAD(P)-binding Rossmann-fold superfamily protein
FvH4_4g29241	7.14988	1.30073e-07	1.6899e-06	Up	17	33	31	0	0	0
FvH4_2g35762	7.12578	4.41437e-07	5.20746e-06	Up	18	100	33	0	1	0		Phosphorylase superfamily protein
FvH4_5g00573	7.08415	1.57216e-07	2.01249e-06	Up	26	32	19	0	0	0	CYP706A4	cytochrome P450, family 706, subfamily A, polypeptide 4
FvH4_6g03920	6.95338	8.03177e-07	8.98732e-06	Up	19	88	27	1	0	0		UDP-Glycosyltransferase superfamily protein
FvH4_3g29520	6.93501	7.48807e-05	0.00051354	Up	63	4	4	0	0	0		Polyketide cyclase/dehydrase and lipid transport superfamily protein
FvH4_4g36550	6.87395	4.17462e-14	1.48893e-12	Up	1107	737	1005	15	0	10
FvH4_1g10641	6.85908	1.21303e-05	0.000101825	Up	5	15	48	0	0	0	ATHCHIB,B-CHI,CHI-B,HCHIB,PR-3,PR3	basic chitinase
FvH4_6g01370	6.85133	5.39708e-07	6.23981e-06	Up	16	25	25	0	0	0		GDSL-like Lipase/Acylhydrolase superfamily protein
FvH4_1g11341	6.77847	1.36514e-06	1.45154e-05	Up	19	29	14	0	0	0		GDSL-like Lipase/Acylhydrolase superfamily protein
FvH4_5g03030	6.72752	1.64147e-08	2.479e-07	Up	43	43	133	2	0	0	SP1L2	SPIRAL1-like2
FvH4_4g30431	6.68828	5.16394e-07	5.99302e-06	Up	60	32	23	1	0	0	AtGUS1,GUS1	glucuronidase 1
FvH4_3g29540	6.65771	7.12262e-05	0.000491522	Up	45	10	3	0	0	0	MLP43	MLP-like protein 43
FvH4_1g22390	6.65552	9.90298e-06	8.46147e-05	Up	302	213	335	9	0	0		Toll-Interleukin-Resistance (TIR) domain family protein
FvH4_6g32760	6.60352	9.66656e-06	8.28698e-05	Up	35	64	6	0	0	1		basic helix-loop-helix (bHLH) DNA-binding superfamily protein
FvH4_4g25200	6.58953	1.96337e-09	3.52193e-08	Up	77	50	72	1	0	1
FvH4_4g14270	6.58012	8.47485e-06	7.38103e-05	Up	12	10	34	0	0	0
FvH4_1g10660	6.57255	2.3958e-06	2.40073e-05	Up	21	13	21	0	0	0	ATHCHIB,B-CHI,CHI-B,HCHIB,PR-3,PR3	basic chitinase
FvH4_5g03720	6.5705	2.74267e-06	2.70821e-05	Up	22	12	21	0	0	0		Disease resistance-responsive (dirigent-like protein) family protein
FvH4_5g19920	6.57009	7.52687e-05	0.000515765	Up	23	28	2	0	0	0	ATRPA70D,RPA70D	Replication factor-A protein 1-related
FvH4_3g06160	6.48166	9.06339e-05	0.000607217	Up	2	23	26	0	0	0	ATPUP10,PUP10	purine permease 10
FvH4_4g02120	6.4474	4.19368e-06	3.94585e-05	Up	15	17	18	0	0	0		A20/AN1-like zinc finger family protein
FvH4_5g31280	6.42866	7.43316e-06	6.55582e-05	Up	11	21	17	0	0	0
FvH4_1g02481	6.40537	1.4653e-05	0.000120876	Up	27	9	13	0	0	0		Transcription elongation factor Spt6
FvH4_5g20421	6.38377	2.13461e-08	3.17455e-07	Up	84	41	48	0	0	2		2-oxoglutarate (2OG) and Fe(II)-dependent oxygenase superfamily protein
FvH4_2g08020	6.28271	1.34451e-05	0.000112088	Up	19	10	16	0	0	0		Mitochondrial transcription termination factor family protein
FvH4_4g20161	6.28017	3.41632e-06	3.28692e-05	Up	38	32	16	0	1	0
FvH4_2g25320	6.22098	8.29294e-11	1.85847e-09	Up	96	41	99	0	1	2
FvH4_4g17782	6.21672	1.7568e-05	0.0001427	Up	13	11	19	0	0	0		F-box and associated interaction domains-containing protein
FvH4_7g08590	6.20831	1.46173e-76	2.54341e-73	Up	18501	15938	24919	322	104	371	CER1	Fatty acid hydroxylase superfamily
FvH4_1g23250	6.20541	3.79577e-06	3.60628e-05	Up	27	112	14	0	2	0	RGF9
FvH4_7g04126	6.18108	2.32776e-05	0.000183125	Up	17	9	16	0	0	0
FvH4_6g25501	6.16258	6.54605e-05	0.000456388	Up	15	5	22	0	0	0
FvH4_7g19640	6.1618	2.13448e-05	0.000169921	Up	16	13	12	0	0	0	VAG2,VATG2,VHA-G2	vacuolar ATP synthase subunit G2
FvH4_5g10880	6.15233	1.9658e-20	1.51063e-18	Up	4636	4661	2602	25	84	44	CYP78A6	cytochrome P450, family 78, subfamily A, polypeptide 6
FvH4_6g15790	6.13642	1.4646e-05	0.00012086	Up	182	132	217	8	0	0
FvH4_2g02912	6.13574	8.24134e-13	2.51263e-11	Up	836	578	467	21	1	6	ATPRB1,PRB1	basic pathogenesis-related protein 1
FvH4_6g36500	6.12592	9.25189e-12	2.40529e-10	Up	152	44	94	1	0	3		Terpenoid cyclases family protein
FvH4_2g21640	6.12572	7.07964e-45	3.4492e-42	Up	703	582	466	18	4	3
FvH4_3g23200	6.08869	0.000117055	0.00076161	Up	7	23	8	0	0	0		Auxin-responsive family protein
FvH4_6g45830	6.08462	3.93617e-05	0.000291621	Up	9	13	17	0	0	0
FvH4_3g04110	6.07485	0.000203747	0.00123803	Up	19	16	3	0	0	0
FvH4_6g09941	6.02584	4.25544e-13	1.35507e-11	Up	75	65	134	1	2	1
FvH4_6g15810	6.00021	7.13758e-11	1.61591e-09	Up	56	61	82	1	1	1
FvH4_6g50010	5.95777	5.63403e-05	0.000401536	Up	48	10	12	0	1	0		Matrixin family protein
FvH4_5g05690	5.94896	0.0005938	0.00313774	Up	127	2	151	0	2	2
FvH4_6g35011	5.93952	0.000730711	0.00376483	Up	2	24	8	0	0	0		hAT dimerisation domain-containing protein
FvH4_5g02430	5.93879	5.55847e-49	3.30255e-46	Up	649	530	394	7	5	13	ACA7,ATACA7	alpha carbonic anhydrase 7
FvH4_4g31710	5.93732	1.31571e-07	1.70622e-06	Up	41	47	38	1	1	0
FvH4_6g12410	5.93357	7.08109e-05	0.000489071	Up	14	11	10	0	0	0	LAC7	laccase 7
FvH4_4g27340	5.93047	7.61237e-05	0.000520745	Up	15	10	10	0	0	0
FvH4_5g16150	5.89451	5.28213e-06	4.8446e-05	Up	849	689	18	7	11	7	TUA6	Tubulin/FtsZ family protein
FvH4_3g38410	5.83455	3.07425e-10	6.27735e-09	Up	42	235	55	4	1	1	FAR4	fatty acid reductase 4
FvH4_1g23401	5.81258	0.000141617	0.000896749	Up	12	12	8	0	0	0
FvH4_1g15740	5.80354	0.000549689	0.00293263	Up	7	20	4	0	0	0
FvH4_2g16800	5.79346	0.000145366	0.000917148	Up	9	9	14	0	0	0	PHT4;6	phosphate transporter 4;6
FvH4_6g30730	5.7396	0.000640368	0.00335208	Up	3	9	19	0	0	0	ABCG40,ATABCG40,ATPDR12,PDR12	pleiotropic drug resistance 12
FvH4_5g35700	5.73715	2.31443e-08	3.41901e-07	Up	29	141	38	2	0	2	ATTPS21,TPS21	terpene synthase 21
FvH4_4g16000	5.69394	0.000344635	0.00195422	Up	6	8	16	0	0	0
FvH4_1g15060	5.69309	0.00680297	0.025425	Up	16	13	0	0	0	0	ATESD4,ESD4	Cysteine proteinases superfamily protein
FvH4_6g32180	5.67987	5.14867e-06	4.74184e-05	Up	53	14	38	2	0	0
FvH4_3g31180	5.65767	2.11904e-06	2.15532e-05	Up	42	41	19	1	0	1
FvH4_6g08860	5.63965	0.000542948	0.00290239	Up	15	4	10	0	0	0
FvH4_5g24814	5.63081	6.20809e-09	1.01564e-07	Up	52	37	63	3	0	0
FvH4_5g08730	5.61071	0.000306789	0.00177094	Up	10	9	9	0	0	0	HSD1	hydroxysteroid dehydrogenase 1
FvH4_2g25290	5.60362	1.15985e-34	3.03806e-32	Up	444	259	378	13	0	9
FvH4_5g14631	5.59415	0.00381531	0.0155011	Up	24	2	2	0	0	0		Ribosomal protein L36e family protein
FvH4_6g05920	5.57245	2.03105e-06	2.071e-05	Up	28	38	30	2	0	0
FvH4_3g21550	5.55445	9.86437e-06	8.4344e-05	Up	16	49	28	2	0	0
FvH4_7g28740	5.54683	0.000492842	0.00266555	Up	12	6	9	0	0	0	AGL42	AGAMOUS-like 42
FvH4_2g10261	5.53175	0.00157993	0.00727133	Up	12	12	2	0	0	0
FvH4_7g27580	5.50409	0.000849012	0.0042832	Up	4	10	12	0	0	0
FvH4_5g12771	5.49964	2.34815e-09	4.15705e-08	Up	655	95	555	13	11	3	CHUP1	Hydroxyproline-rich glycoprotein family protein
FvH4_3g10610	5.49514	0.000525502	0.00282452	Up	9	7	10	0	0	0	WAK3	wall associated kinase 3
FvH4_6g38920	5.4876	0.00116347	0.00560341	Up	3	5	44	1	0	0
FvH4_3g04100	5.46004	2.79765e-09	4.88185e-08	Up	38	52	88	4	0	0		Haloacid dehalogenase-like hydrolase (HAD) superfamily protein
FvH4_3g44360	5.45473	0.00382316	0.0155298	Up	2	3	21	0	0	0	ATPA2,PA2	peroxidase 2
FvH4_3g28523	5.41232	6.96728e-06	6.18975e-05	Up	34	34	19	0	0	2		Protein of unknown function (DUF604)
FvH4_2g11352	5.4092	2.99216e-07	3.62632e-06	Up	60	44	23	3	0	0	AGL17	AGAMOUS-like 17
FvH4_5g04380	5.39949	5.1214e-08	7.12085e-07	Up	53	50	28	1	2	0	TRY	Homeodomain-like superfamily protein
FvH4_1g11440	5.36701	0.0140374	0.0461723	Up	11	12	0	0	0	0
FvH4_2g02251	5.35316	0.00275955	0.0117728	Up	2	13	8	0	0	0		hAT dimerisation domain-containing protein
FvH4_3g09630	5.35236	0.00236131	0.0102937	Up	10	2	12	0	0	0	ATOMT1,OMT1	O-methyltransferase 1
FvH4_3g24410	5.34912	0.0146976	0.0480388	Up	16	0	8	0	0	0	CYP716A1	cytochrome P450, family 716, subfamily A, polypeptide 1
FvH4_5g32900	5.32707	6.54549e-24	7.45084e-22	Up	195	249	130	4	4	6		GDSL-like Lipase/Acylhydrolase superfamily protein
FvH4_1g26571	5.3252	0.000150149	0.000942686	Up	13	13	19	1	0	0
FvH4_2g00790	5.32367	1.60728e-23	1.74015e-21	Up	365	459	192	17	2	7		NC domain-containing protein-related
FvH4_4g12701	5.31968	0.00118394	0.0056874	Up	6	7	10	0	0	0
FvH4_7g18910	5.31822	4.42647e-17	2.3856e-15	Up	120	155	246	11	2	0	APUM4,PUM4	pumilio 4
FvH4_6g42700	5.31676	7.51794e-22	6.83347e-20	Up	229	224	110	6	2	6		2-oxoglutarate (2OG) and Fe(II)-dependent oxygenase superfamily protein
FvH4_1g09900	5.31097	3.43967e-09	5.87178e-08	Up	67	62	31	2	0	2		Protein of unknown function (DUF604)
FvH4_4g26361	5.30605	0.00241903	0.0105153	Up	3	6	14	0	0	0		MATE efflux family protein
FvH4_6g16230	5.29259	4.7963e-10	9.46823e-09	Up	485	292	783	26	11	2		UDP-Glycosyltransferase superfamily protein
FvH4_4g16532	5.28603	0.000261286	0.00154003	Up	9	12	23	0	1	0
FvH4_5g36100	5.27396	0.000334072	0.00190318	Up	18	6	20	0	0	1
FvH4_3g15240	5.2627	1.39473e-06	1.47785e-05	Up	636	55	1122	17	19	7	BAS1,CYP72B1,CYP734A1	Cytochrome P450 superfamily protein
FvH4_2g19763	5.2528	0.000618425	0.00325023	Up	28	6	9	0	0	1
FvH4_3g01330	5.24603	1.62592e-15	7.12365e-14	Up	69	99	191	2	3	4		Ankyrin repeat family protein
FvH4_3g40360	5.23814	3.23519e-11	7.72639e-10	Up	1146	3724	1339	67	18	85	ATEXP8,ATEXPA8,ATHEXP,ALPHA,1.11,EXP8,EXPA8	expansin A8
FvH4_2g16230	5.19917	0.0117157	0.0398262	Up	2	17	1	0	0	0		Arabidopsis protein of unknown function (DUF241)
FvH4_3g14490	5.18747	0.0034188	0.014107	Up	13	4	4	0	0	0	ZIP1	zinc transporter 1 precursor
FvH4_6g51310	5.18011	0.00885403	0.0315835	Up	1	15	4	0	0	0		Oleosin family protein
FvH4_1g30480	5.15099	0.000312808	0.00179926	Up	13	10	17	0	1	0	ATKEA1,KEA1	K+ efflux antiporter 1
FvH4_3g38251	5.138	0.00285255	0.0120954	Up	4	9	7	0	0	0
FvH4_5g34170	5.08028	7.88394e-05	0.000535861	Up	21	38	12	0	2	0
FvH4_4g29463	5.07416	0.00446455	0.0177619	Up	3	10	6	0	0	0	BAS1,CYP72B1,CYP734A1	Cytochrome P450 superfamily protein
FvH4_1g21480	5.06719	2.59379e-44	1.21509e-41	Up	893	641	816	14	35	16	AST68,SULTR2;1	slufate transporter 2;1
FvH4_4g13360	5.04805	6.72512e-176	5.4608e-172	Up	4868	4731	4696	136	108	175		HXXXD-type acyl-transferase family protein
FvH4_5g14950	5.02498	4.55712e-26	6.20176e-24	Up	268	280	214	2	13	7		Gibberellin-regulated family protein
FvH4_6g42390	4.98203	0.0011765	0.00565835	Up	16	4	16	1	0	0		Disease resistance protein (CC-NBS-LRR class) family
FvH4_4g08420	4.97855	0.0102506	0.0357231	Up	1	8	9	0	0	0		Small nuclear ribonucleoprotein family protein
FvH4_5g14760	4.96819	0.00228204	0.0099965	Up	143	42	313	0	12	1	AT-EXP1,ATEXP1,ATEXPA1,ATHEXP,ALPHA,1.2,EXP1,EXPA1	expansin A1
FvH4_7g28640	4.96715	0.0057022	0.021899	Up	10	4	4	0	0	0		Protein kinase superfamily protein
FvH4_2g35253	4.96268	0.00448195	0.0178108	Up	5	5	8	0	0	0	ATST2A,ST2A	sulfotransferase 2A
FvH4_4g29240	4.94887	1.1874e-14	4.68043e-13	Up	94	68	120	7	0	2		O-fucosyltransferase family protein
FvH4_3g36711	4.94714	0.000370532	0.00208456	Up	33	1	64	2	1	0		GRAS family transcription factor
FvH4_1g15720	4.93322	0.00117334	0.0056455	Up	5	14	15	0	1	0
FvH4_3g05920	4.90995	0.0122397	0.0412734	Up	1	9	7	0	0	0	ATLAC17,LAC17	laccase 17
FvH4_5g15090	4.90472	0.00107686	0.00524015	Up	11	6	17	0	1	0		phytochrome kinase substrate-related
FvH4_2g25710	4.89586	1.65387e-17	9.52439e-16	Up	163	177	147	2	1	13		Plant invertase/pectin methylesterase inhibitor superfamily protein
FvH4_1g21860	4.89119	0.0103151	0.0358974	Up	11	4	2	0	0	0		RING/U-box superfamily protein
FvH4_4g19872	4.88738	2.02563e-16	9.94847e-15	Up	123	193	93	9	1	4		GDSL-like Lipase/Acylhydrolase superfamily protein
FvH4_3g36421	4.87795	1.0517e-15	4.76197e-14	Up	153	118	83	9	2	1
FvH4_3g33490	4.86446	1.58058e-12	4.63891e-11	Up	90	229	58	5	3	5	THI1,THI4,TZ	thiazole biosynthetic enzyme, chloroplast (ARA6) (THI1) (THI4)
FvH4_3g36440	4.84221	1.00985e-27	1.55696e-25	Up	469	366	357	30	5	7	ATRH53,PMH2	putative mitochondrial RNA helicase 2
FvH4_4g07670	4.83421	0.000878308	0.00440692	Up	43	10	6	0	0	2		GDSL-like Lipase/Acylhydrolase superfamily protein
FvH4_3g17060	4.82663	0.00340634	0.0140617	Up	14	15	2	0	0	1		F-box/FBD-like domains containing protein
FvH4_5g39370	4.81586	3.50614e-06	3.36258e-05	Up	1825	81	1053	45	28	27		Adenine nucleotide alpha hydrolases-like superfamily protein
FvH4_1g24541	4.80455	1.39738e-39	5.1576e-37	Up	312	258	300	6	7	17
FvH4_7g24750	4.80038	4.90828e-07	5.71538e-06	Up	105	20	42	5	0	1		RING/U-box superfamily protein
FvH4_2g11351	4.795	0.0115024	0.0391887	Up	10	3	3	0	0	0
FvH4_6g45090	4.79203	0.00999548	0.0350043	Up	9	3	4	0	0	0	EPF1	epidermal patterning factor 1
FvH4_3g26570	4.78908	0.00914553	0.0324523	Up	8	3	5	0	0	0	ATHDA8,HDA08,HDA8	histone deacetylase 8
FvH4_5g09620	4.76141	1.37405e-08	2.10647e-07	Up	3153	2520	1750	166	13	107
FvH4_2g00630	4.75027	0.000293399	0.00170495	Up	22	6	30	0	1	1
FvH4_6g32701	4.74257	0.0132427	0.044052	Up	5	8	2	0	0	0
FvH4_4g08950	4.73954	0.00312454	0.0130982	Up	6	18	5	1	0	0		Glucose-methanol-choline (GMC) oxidoreductase family protein
FvH4_1g15760	4.72947	0.00361204	0.0147832	Up	3	17	9	1	0	0
FvH4_3g36422	4.72597	3.31071e-17	1.80422e-15	Up	130	89	112	6	6	0
FvH4_2g15370	4.71844	0.00441506	0.0175938	Up	16	11	2	0	1	0		Single hybrid motif superfamily protein
FvH4_7g19650	4.69356	1.04029e-24	1.26707e-22	Up	269	295	181	16	2	11		Tryptophan/tyrosine permease
FvH4_2g10161	4.68324	0.0142782	0.0468618	Up	3	3	9	0	0	0		Receptor-like protein kinase-related family protein
FvH4_6g37530	4.66918	8.13126e-28	1.26973e-25	Up	199	153	197	7	2	12	TBL43	TRICHOME BIREFRINGENCE-LIKE 43
FvH4_2g20150	4.65559	0.00367881	0.0150161	Up	30	20	1	0	0	2	YUC8	Flavin-binding monooxygenase family protein
FvH4_6g27910	4.6407	7.86386e-14	2.72495e-12	Up	94	202	76	6	2	7	TBL43	TRICHOME BIREFRINGENCE-LIKE 43
FvH4_3g36960	4.63829	3.84675e-34	9.76114e-32	Up	403	298	277	21	4	14		NAD(P)-binding Rossmann-fold superfamily protein
FvH4_2g28871	4.61331	3.68317e-14	1.33714e-12	Up	138	132	62	2	6	5		Bifunctional inhibitor/lipid-transfer protein/seed storage 2S albumin superfamily protein
FvH4_1g11390	4.61083	3.66044e-06	3.49132e-05	Up	25	74	22	1	0	4		GDSL-like Lipase/Acylhydrolase superfamily protein
FvH4_1g23232	4.59921	8.13649e-35	2.17325e-32	Up	422	696	455	15	27	20	EMB3004,MEE32	dehydroquinate dehydratase, putative / shikimate dehydrogenase, putative
FvH4_5g08170	4.59294	0.0106012	0.0367035	Up	1	19	6	0	0	1	CYP94B3	cytochrome P450, family 94, subfamily B, polypeptide 3
FvH4_3g39550	4.56247	8.4227e-05	0.000568357	Up	1280	38	1319	47	32	26		CCT motif family protein
FvH4_3g36340	4.55185	8.72593e-10	1.66195e-08	Up	85	356	66	3	9	9	CYP706A4	cytochrome P450, family 706, subfamily A, polypeptide 4
FvH4_3g36955	4.55168	1.25187e-21	1.09697e-19	Up	344	281	473	34	7	6		NAD(P)-binding Rossmann-fold superfamily protein
FvH4_4g30270	4.54339	0.00281295	0.0119525	Up	8	9	9	0	0	1		Protein of unknown function (DUF594)
FvH4_5g07570	4.52594	1.44614e-29	2.60947e-27	Up	351	616	490	38	9	17	CYP71A25	cytochrome P450, family 71, subfamily A, polypeptide 25
FvH4_6g12840	4.51392	1.67211e-05	0.000136275	Up	27	27	17	0	1	2	ATROPGEF11,PIRF1,ROPGEF11	RHO guanyl-nucleotide exchange factor 11
FvH4_5g26471	4.50647	5.25008e-07	6.0872e-06	Up	35	25	33	2	0	2
FvH4_2g13513	4.50531	4.43569e-05	0.000325071	Up	46	96	16	0	0	7
FvH4_1g05400	4.49926	0.00574379	0.0220344	Up	13	9	3	1	0	0	ATTPS21,TPS21	terpene synthase 21
FvH4_4g27330	4.49797	3.36429e-39	1.20521e-36	Up	17222	17661	10337	1143	360	539	RBCS1A	ribulose bisphosphate carboxylase small chain 1A
FvH4_6g41951	4.4906	4.23241e-30	8.05481e-28	Up	1204	1363	965	103	24	34	MPL1	Myzus persicae-induced lipase 1
FvH4_6g46680	4.45465	0.00750657	0.0275724	Up	13	2	10	0	0	1	FER	Malectin/receptor-like protein kinase family protein
FvH4_4g23870	4.45302	1.97315e-06	2.01619e-05	Up	28	38	22	2	0	2	CCOAMT	caffeoyl-CoA 3-O-methyltransferase
FvH4_2g08840	4.44565	3.01409e-10	6.17001e-09	Up	41	86	52	2	3	3	LAC11	laccase 11
FvH4_5g06720	4.42142	3.23476e-38	1.07943e-35	Up	3438	6031	2461	185	181	178		Pectin lyase-like superfamily protein
FvH4_4g06761	4.41726	0.0152161	0.0494087	Up	1	17	5	0	1	0		Major facilitator superfamily protein
FvH4_6g05880	4.40095	3.45967e-10	7.00562e-09	Up	132	55	117	3	0	11		Pathogenesis-related thaumatin superfamily protein
FvH4_4g14880	4.377	1.28486e-26	1.83036e-24	Up	601	1104	544	63	23	24	ADG2,APL1	ADP glucose pyrophosphorylase large subunit 1
FvH4_7g27400	4.37152	8.9464e-05	0.000599874	Up	33	6	66	4	0	1		nodulin MtN21 /EamA-like transporter family protein
FvH4_1g02700	4.3633	0.00011465	0.000748156	Up	19	31	11	2	0	1	IAA29	indole-3-acetic acid inducible 29
FvH4_1g08780	4.35279	5.77969e-05	0.000410117	Up	24	50	8	1	1	2	CYP75B1,D501,TT7	Cytochrome P450 superfamily protein
FvH4_5g09190	4.34179	2.51617e-19	1.75628e-17	Up	454	790	481	61	13	14	ACP4	acyl carrier protein 4
FvH4_2g27370	4.33236	3.49319e-05	0.000262717	Up	18	22	23	0	1	2		disease resistance protein (TIR-NBS-LRR class), putative
FvH4_2g01970	4.32069	2.47547e-28	4.1022e-26	Up	5427	7912	2694	415	193	205	ATPRP4,PRP4	proline-rich protein 4
FvH4_7g29520	4.30925	0.0106178	0.0367453	Up	2	10	10	0	1	0		Heavy metal transport/detoxification superfamily protein
FvH4_5g07560	4.29319	0.00741322	0.0272995	Up	11	5	6	1	0	0	CYP71A24	cytochrome P450, family 71, subfamily A, polypeptide 24
FvH4_5g06210	4.28728	2.82996e-24	3.29846e-22	Up	722	981	2177	41	76	66	BG1	beta-1,3-glucanase 1
FvH4_7g13280	4.27736	1.20581e-21	1.06041e-19	Up	3756	1356	6426	312	131	135	ATCNGC1,CNGC1	cyclic nucleotide gated channel 1
FvH4_2g09260	4.23865	0.00709873	0.0263405	Up	1	11	44	3	0	0
FvH4_2g17750	4.2359	4.39781e-23	4.55875e-21	Up	368	1227	863	50	27	53	IBH1	ILI1 binding bHLH 1
FvH4_4g23640	4.23058	0.00196303	0.00876891	Up	11	8	19	2	0	0	ACOS5	acyl-CoA synthetase 5
FvH4_6g50780	4.216	3.847e-07	4.57582e-06	Up	5095	17522	5366	1031	194	379	ATBCA1,ATSABP3,CA1,SABP3	carbonic anhydrase 1
FvH4_4g32720	4.21363	5.24799e-48	2.97305e-45	Up	1396	1655	1632	141	49	63		Polyketide cyclase/dehydrase and lipid transport superfamily protein
FvH4_6g41001	4.20848	4.20742e-10	8.42176e-09	Up	95	249	59	12	7	3	LHCB2,LHCB2.2	photosystem II light harvesting complex gene 2.2
FvH4_6g35584	4.20591	1.69491e-17	9.73773e-16	Up	214	384	130	16	13	10	GLIP1	GDSL lipase 1
FvH4_3g07042	4.19931	4.57116e-53	3.83164e-50	Up	671	533	608	31	18	47		Leucine-rich repeat transmembrane protein kinase
FvH4_7g12700	4.19251	4.34148e-12	1.1848e-10	Up	83	104	62	1	6	6	AGL20,ATSOC1,SOC1	AGAMOUS-like 20
FvH4_6g49970	4.16419	0.00057364	0.00304309	Up	38	11	9	0	2	1		Matrixin family protein
FvH4_5g12150	4.14755	1.70656e-37	5.5429e-35	Up	1981	1733	1468	168	47	81		B-box type zinc finger protein with CCT domain
FvH4_1g03190	4.14676	2.26555e-15	9.64839e-14	Up	132	114	184	2	6	15	SHN1,WIN1	Integrase-type DNA-binding superfamily protein
FvH4_5g07540	4.14257	0.00536277	0.0207789	Up	4	9	24	0	0	2	CYP71A26	cytochrome P450, family 71, subfamily A, polypeptide 26
FvH4_4g30370	4.13856	7.00278e-11	1.5913e-09	Up	74	157	77	12	1	5		Glycosyl transferase, family 35
FvH4_3g28600	4.1375	6.15081e-08	8.4604e-07	Up	36	66	37	5	0	3	AtCXE18,CXE18	carboxyesterase 18
FvH4_2g10610	4.1371	0.0134274	0.0445082	Up	4	4	12	0	1	0	LAP3	Calcium-dependent phosphotriesterase superfamily protein
FvH4_5g35360	4.12628	3.7361e-11	8.81892e-10	Up	46	52	65	3	3	3
FvH4_1g22401	4.12627	1.15038e-26	1.65819e-24	Up	580	455	270	38	19	17
FvH4_6g07961	4.10595	0.00287382	0.0121771	Up	9	15	10	2	0	0
FvH4_5g24910	4.10051	0.00131665	0.00625095	Up	32	6	20	0	3	0
FvH4_1g23821	4.09909	0.00600426	0.0228752	Up	20	3	13	0	0	2
FvH4_1g03710	4.09721	0.000284522	0.00165966	Up	16	10	29	1	2	0	OTP82	Tetratricopeptide repeat (TPR)-like superfamily protein
FvH4_2g29500	4.09543	0.0140204	0.0461348	Up	3	8	8	0	0	1
FvH4_6g28350	4.09455	0.011261	0.0385339	Up	6	7	6	0	0	1
FvH4_2g29700	4.08725	0.000724682	0.00373851	Up	6	27	18	1	0	2	AKT6,SPIK	Shaker pollen inward K+ channel
FvH4_7g25890	4.08596	2.01268e-118	9.8058e-115	Up	9954	8956	11089	528	466	704		Chalcone-flavanone isomerase family protein
FvH4_4g06290	4.0813	0.00199362	0.00888973	Up	16	11	8	1	1	0		F-box family protein
FvH4_5g05140	4.07309	3.78709e-07	4.51338e-06	Up	31	29	44	4	2	0		ARM repeat superfamily protein
FvH4_4g32760	4.06013	4.66889e-85	1.03395e-81	Up	1436	1215	1142	94	67	60		Polyketide cyclase/dehydrase and lipid transport superfamily protein
FvH4_6g44520	4.05311	0.000319209	0.00183136	Up	21	31	12	4	0	0		MBOAT (membrane bound O-acyl transferase) family protein
FvH4_3g43540	4.0481	1.51933e-31	3.2753e-29	Up	1124	1215	1331	128	28	69	ATLOX2,LOX2	lipoxygenase 2
FvH4_1g12830	4.04774	0.00860191	0.0308449	Up	15	2	18	0	0	2		Ankyrin repeat family protein
FvH4_5g22690	4.04478	1.49714e-32	3.34591e-30	Up	225	371	336	19	15	21		SAUR-like auxin-responsive protein family
FvH4_6g00630	4.04184	4.00741e-27	5.98898e-25	Up	300	174	299	24	7	15		Protein of unknown function (DUF707)
FvH4_5g03980	4.03431	9.50733e-10	1.80092e-08	Up	53	44	53	4	0	5		Protein kinase family protein
FvH4_3g06120	4.01846	6.7267e-93	1.63862e-89	Up	41029	29141	34083	2947	1550	1826	LHB1B1,LHCB1.4	light-harvesting chlorophyll-protein complex II subunit B1
FvH4_5g14160	4.01539	0.015091	0.0490921	Up	4	7	7	1	0	0
FvH4_6g08990	4.00344	6.26861e-05	0.000439181	Up	21	13	35	0	2	2
FvH4_4g18540	3.99232	1.87497e-09	3.3708e-08	Up	127	102	73	14	5	0		Protein of unknown function (DUF581)
FvH4_4g08641	3.98455	2.80065e-07	3.41631e-06	Up	28	27	44	2	2	2
FvH4_5g38060	3.9817	0.000189501	0.00116103	Up	24	14	25	4	0	0		D-isomer specific 2-hydroxyacid dehydrogenase family protein
FvH4_1g09770	3.97415	5.89709e-09	9.69973e-08	Up	33	62	69	4	5	1	MSP2	microspore-specific promoter 2
FvH4_2g28900	3.97184	5.69361e-06	5.17717e-05	Up	242	491	2140	58	42	73
FvH4_6g51170	3.9676	0.00129875	0.00617438	Up	443	19	510	44	9	9		DNAJ heat shock N-terminal domain-containing protein
FvH4_7g21400	3.95929	2.57257e-12	7.27004e-11	Up	140	281	209	31	4	7	PPL2	PsbP-like protein 2
FvH4_7g28230	3.95476	1.16973e-07	1.53527e-06	Up	31	77	35	3	4	2		A20/AN1-like zinc finger family protein
FvH4_3g16430	3.94957	4.12472e-12	1.13024e-10	Up	179	67	151	8	2	15	ATMLO1,MLO1	Seven transmembrane MLO family protein
FvH4_3g25970	3.94635	0.000168134	0.00104643	Up	13	33	15	2	0	2	ATOFP6,OFP6	ovate family protein 6
FvH4_5g13600	3.93967	0.000230501	0.00138369	Up	17	17	27	4	0	0
FvH4_3g09590	3.92366	4.45714e-05	0.000326446	Up	180	187	1373	54	18	39	ATOSM34,OSM34	osmotin 34
FvH4_3g03040	3.92184	3.15777e-10	6.43709e-09	Up	207	46	234	18	8	5		Phototropic-responsive NPH3 family protein
FvH4_5g22810	3.91466	1.89065e-09	3.39648e-08	Up	46	127	53	6	3	6		SAUR-like auxin-responsive protein family
FvH4_2g02490	3.91053	2.41155e-06	2.41353e-05	Up	944	1390	947	178	21	33	PMDH1	peroxisomal NAD-malate dehydrogenase 1
FvH4_3g06110	3.90067	1.08459e-104	3.77437e-101	Up	33790	28057	29281	2771	1445	1799	LHB1B2,LHCB1.5	photosystem II light harvesting complex gene B1B2
FvH4_2g35760	3.89442	3.60927e-06	3.44926e-05	Up	39	29	23	4	2	0		Phosphorylase superfamily protein
FvH4_6g40970	3.88552	4.5642e-25	5.82115e-23	Up	19666	44388	15588	2310	1386	1721	LHCB2,LHCB2.1	photosystem II light harvesting complex gene 2.1
FvH4_7g00250	3.8622	5.55107e-32	1.20736e-29	Up	2037	2655	2758	296	118	99	BGLU17	beta glucosidase 17
FvH4_4g24650	3.85044	0.000149142	0.00093733	Up	19	22	30	5	0	0
FvH4_4g03303	3.84871	9.11629e-06	7.86934e-05	Up	27	54	21	1	1	5		2-oxoglutarate (2OG) and Fe(II)-dependent oxygenase superfamily protein
FvH4_7g11380	3.84746	3.30205e-05	0.00025004	Up	15	21	41	1	3	1		NB-ARC domain-containing disease resistance protein
FvH4_1g02160	3.83644	2.04173e-05	0.000163285	Up	3422	480	6878	305	169	242		2-oxoglutarate (2OG) and Fe(II)-dependent oxygenase superfamily protein
FvH4_5g20080	3.82898	9.32308e-06	8.02226e-05	Up	59	146	25	8	0	9	CTF2A	FAD/NAD(P)-binding oxidoreductase family protein
FvH4_6g52300	3.82548	1.74271e-10	3.72062e-09	Up	209	55	274	17	4	16		PQ-loop repeat family protein / transmembrane family protein
FvH4_6g08130	3.81525	0.0027153	0.0116165	Up	19	20	7	0	3	0		Pectin lyase-like superfamily protein
FvH4_6g48210	3.81064	1.0112e-22	1.0137e-20	Up	1898	4266	2634	128	244	221	AT-EXP1,ATEXP1,ATEXPA1,ATHEXP,ALPHA,1.2,EXP1,EXPA1	expansin A1
FvH4_1g11330	3.80496	3.251e-16	1.54979e-14	Up	98	109	91	12	5	4		GDSL-like Lipase/Acylhydrolase superfamily protein
FvH4_7g02540	3.80312	3.07157e-52	2.33823e-49	Up	19439	18896	14814	1912	930	948
FvH4_1g15530	3.79097	1.11001e-05	9.38561e-05	Up	53	12	149	9	2	4	MAPKKK5	mitogen-activated protein kinase kinase kinase 5
FvH4_6g00880	3.7788	1.31976e-06	1.40944e-05	Up	67	20	66	6	0	5	CYP714A1	cytochrome P450, family 714, subfamily A, polypeptide 1
FvH4_1g11830	3.77476	0.000109768	0.000719384	Up	29	29	15	1	4	0	GASA1	GAST1 protein homolog 1
FvH4_4g26700	3.76323	0.00724576	0.0267767	Up	9	9	10	0	0	2	IAA32,MEE10	indole-3-acetic acid inducible 32
FvH4_3g43490	3.74219	6.0189e-34	1.48101e-31	Up	579	860	838	90	40	39	BGLU17	beta glucosidase 17
FvH4_3g16930	3.7357	1.29706e-10	2.81357e-09	Up	50	59	125	7	3	7
FvH4_5g33570	3.73074	0.012233	0.0412564	Up	12	11	4	0	0	2	XK-2,XK2	xylulose kinase-2
FvH4_7g25860	3.7208	6.19679e-42	2.64831e-39	Up	4481	7010	5818	399	293	594	ATEXP8,ATEXPA8,ATHEXP,ALPHA,1.11,EXP8,EXPA8	expansin A8
FvH4_3g37650	3.71852	0.00195582	0.008742	Up	8	10	25	0	2	1
FvH4_2g31930	3.7137	7.44109e-16	3.41365e-14	Up	138	140	119	12	14	3	CGA1,GATA22	cytokinin-responsive gata factor 1
FvH4_3g35400	3.70659	0.0112227	0.0384401	Up	5	9	13	0	0	2		Esterase/lipase/thioesterase family protein
FvH4_4g34320	3.70625	0.00331063	0.0137482	Up	43	8	6	1	3	0		basic helix-loop-helix (bHLH) DNA-binding superfamily protein
FvH4_1g14940	3.70186	2.1804e-12	6.24878e-11	Up	139	57	162	6	7	13	ATMES1,MES1	methyl esterase 1
FvH4_7g28456	3.6958	0.00540354	0.0209169	Up	24	5	15	0	3	0	CYP704A2	cytochrome P450, family 704, subfamily A, polypeptide 2
FvH4_6g37310	3.67896	1.12384e-17	6.61276e-16	Up	553	1401	609	55	82	55	ATCSLC05,ATCSLC5,CSLC05,CSLC5	Cellulose-synthase-like C5
FvH4_3g33302	3.67102	0.00191687	0.00859109	Up	7	16	17	0	1	2	CRK8	cysteine-rich RLK (RECEPTOR-like protein kinase) 8
FvH4_4g31040	3.66975	0.00321175	0.0134107	Up	14	3	38	2	2	0	ATNAP1;1,NAP1;1	nucleosome assembly protein1;1
FvH4_5g08280	3.65115	0.000453618	0.00247817	Up	14	9	30	1	1	2	FLS2	Leucine-rich receptor-like protein kinase family protein
FvH4_5g21690	3.63742	1.09186e-11	2.81161e-10	Up	283	171	143	6	10	30	ALMT12,ATALMT12	aluminum-activated, malate transporter 12
FvH4_6g08720	3.63335	1.49146e-06	1.57134e-05	Up	12526	33896	14122	3172	952	956
FvH4_1g02950	3.62199	2.15599e-14	8.18066e-13	Up	159	101	184	10	4	21		Ankyrin repeat family protein
FvH4_3g21020	3.61833	3.51804e-08	5.03522e-07	Up	9879	27414	8546	1799	919	1079	LHCB3,LHCB3*1	light-harvesting chlorophyll B-binding protein 3
FvH4_3g10760	3.60552	0.000136351	0.000869734	Up	506	77	988	36	54	26	ATFAH1,FAH1	fatty acid hydroxylase 1
FvH4_6g11770	3.58401	0.0121078	0.0408967	Up	8	10	8	0	2	0
FvH4_4g33910	3.58363	1.69498e-56	1.58807e-53	Up	478	447	433	45	33	32		PLAC8 family protein
FvH4_3g23610	3.58346	0.00382444	0.0155298	Up	10	13	14	0	0	3	ATEHD1,EHD1	EPS15 homology domain 1
FvH4_2g05700	3.58317	0.00353079	0.014502	Up	7	32	8	1	0	3	UGT73B5	UDP-glucosyl transferase 73B5
FvH4_2g24900	3.57765	0.00237508	0.0103423	Up	1705	62	2835	170	74	125		Nodulin MtN3 family protein
FvH4_4g04030	3.56826	3.91253e-58	3.97122e-55	Up	1611	1426	1084	126	91	122	ATFAO3,FAO3	fatty alcohol oxidase 3
FvH4_7g30340	3.56385	0.00544734	0.021053	Up	10	17	9	0	0	3		CBS domain-containing protein with a domain of unknown function (DUF21)
FvH4_5g06220	3.5611	4.55356e-10	9.03296e-09	Up	147	363	440	9	41	23		Pathogenesis-related thaumatin superfamily protein
FvH4_4g07800	3.55285	2.16054e-11	5.32162e-10	Up	50	100	91	6	5	9
FvH4_2g35390	3.55198	1.05104e-08	1.6561e-07	Up	43	45	43	5	1	5		Protein of unknown function (DUF1677)
FvH4_7g24880	3.54239	3.19173e-05	0.000242962	Up	67	35	28	2	0	9		Homeodomain-like superfamily protein
FvH4_4g25043	3.54199	0.00103405	0.00506726	Up	29	24	14	6	0	0	ATKCR1,KCR1,YBR159	beta-ketoacyl reductase 1
FvH4_6g29730	3.52828	7.92371e-36	2.21864e-33	Up	510	284	459	38	32	34	ADS3,FAD5,FADB,JB67	fatty acid desaturase 5
FvH4_6g09970	3.5258	2.27713e-95	6.16342e-92	Up	83345	64891	95175	7253	5111	8064	LTP4	lipid transfer protein 4
FvH4_6g37200	3.52565	4.29342e-19	2.92963e-17	Up	535	304	764	26	47	56	BG1	beta-1,3-glucanase 1
FvH4_6g43720	3.51627	3.67362e-13	1.17749e-11	Up	261	234	119	10	13	29		Terpenoid cyclases/Protein prenyltransferases superfamily protein
FvH4_1g22870	3.50618	1.93375e-05	0.000155639	Up	19	24	27	2	1	3	ATRABG3A,RABG3A	RAB GTPase homolog G3A
FvH4_5g24273	3.50595	8.86419e-07	9.8509e-06	Up	23	65	49	7	3	2		HXXXD-type acyl-transferase family protein
FvH4_5g14770	3.50343	1.33577e-38	4.58302e-36	Up	17999	22674	15212	2499	1167	1272	CAB4,LHCA4	light-harvesting chlorophyll-protein complex I subunit A4
FvH4_6g35070	3.49983	1.74459e-07	2.21461e-06	Up	27	53	62	2	4	6
FvH4_5g11430	3.49857	1.23153e-06	1.32568e-05	Up	30	42	71	1	3	8	ATMYB5,MYB5	myb domain protein 5
FvH4_7g13440	3.48888	0.0139127	0.0458237	Up	7	5	11	1	0	1	ATST2A,ST2A	sulfotransferase 2A
FvH4_6g10800	3.48701	5.33575e-25	6.69995e-23	Up	221	151	276	18	19	18	AtRLP6,RLP6	receptor like protein 6
FvH4_1g08540	3.46991	0.00457702	0.0181118	Up	174	417	54	6	5	48	ATGER3,GER3,GLP3,GLP3A,GLP3B	germin 3
FvH4_7g19750	3.45355	1.15297e-40	4.60232e-38	Up	19141	24525	14962	2509	1344	1481	LHCA1	photosystem I light harvesting complex gene 1
FvH4_6g32551	3.45313	1.5469e-14	5.98135e-13	Up	149	261	160	12	11	28		HAD superfamily, subfamily IIIB acid phosphatase
FvH4_7g11190	3.44019	0.000162355	0.00101254	Up	22	236	23	15	7	5		Bifunctional inhibitor/lipid-transfer protein/seed storage 2S albumin superfamily protein
FvH4_3g05440	3.42927	1.22044e-23	1.35136e-21	Up	299	267	215	17	19	34	ATNCED5,NCED5	nine-cis-epoxycarotenoid dioxygenase 5
FvH4_3g07041	3.41663	1.91454e-47	1.0364e-44	Up	631	438	476	52	39	49		Leucine-rich repeat transmembrane protein kinase
FvH4_3g45980	3.41469	0.000295214	0.00171428	Up	20	13	21	3	0	2
FvH4_1g25430	3.41287	4.49775e-24	5.16817e-22	Up	144	167	184	19	15	11		Exostosin family protein
FvH4_7g14450	3.40308	0.000246753	0.00146822	Up	10	20	37	1	2	3		disease resistance family protein / LRR family protein
FvH4_2g19350	3.39975	0.000224726	0.00135269	Up	25	87	19	6	0	7		alpha/beta-Hydrolases superfamily protein
FvH4_4g31300	3.39592	1.92809e-07	2.42855e-06	Up	30	54	64	9	2	3	OTP85	Pentatricopeptide repeat (PPR) superfamily protein
FvH4_1g03060	3.39265	6.50315e-09	1.05823e-07	Up	38	44	59	6	4	3		Nucleoside transporter family protein
FvH4_5g02940	3.38272	9.69158e-39	3.42155e-36	Up	515	702	819	58	54	76		Phosphoglycerate mutase family protein
FvH4_2g36620	3.36055	2.91566e-19	2.01206e-17	Up	155	143	128	20	6	15	ATCNGC14,CNGC14	cyclic nucleotide-gated channel 14
FvH4_2g10810	3.35968	0.00233825	0.0102097	Up	15	16	19	5	0	0		SAUR-like auxin-responsive protein family
FvH4_1g19540	3.35913	2.63855e-09	4.62078e-08	Up	65	52	79	13	2	4		U-box domain-containing protein kinase family protein
FvH4_4g29481	3.35494	9.39758e-06	8.08351e-05	Up	131	83	25	13	1	10	BAS1,CYP72B1,CYP734A1	Cytochrome P450 superfamily protein
FvH4_6g44990	3.35245	1.05396e-40	4.27907e-38	Up	1427	1656	1099	122	118	157	DFL2,GH3-10	Auxin-responsive GH3 family protein
FvH4_3g31150	3.3487	3.45191e-06	3.31318e-05	Up	27	23	35	3	3	2		SAUR-like auxin-responsive protein family
FvH4_2g36250	3.33818	4.56351e-128	2.77917e-124	Up	37761	34329	34557	4413	2679	3239	ATRD22,RD22	BURP domain-containing protein
FvH4_4g21911	3.33669	0.0105658	0.0365966	Up	13	3	17	1	2	0	XCP1	xylem cysteine peptidase 1
FvH4_5g15510	3.3229	9.10438e-06	7.86464e-05	Up	253	933	1078	50	43	127	ATNRT1:2,NRT1:2,NTL1	nitrate transporter 1:2
FvH4_6g34740	3.32144	0.00160655	0.00737018	Up	126	1426	220	78	59	43	ATGER1,GER1,GLP1	germin-like protein 1
FvH4_3g42830	3.32004	0.00753555	0.0276622	Up	8	16	21	0	4	0	BGLU32	beta glucosidase 32
FvH4_3g28640	3.31591	0.00217308	0.00958991	Up	12	9	22	0	2	2		NmrA-like negative transcriptional regulator family protein
FvH4_4g35790	3.3091	0.000325112	0.00186077	Up	2528	1095	6252	387	68	525	ATUGT85A1,UGT85A1	UDP-Glycosyltransferase superfamily protein
FvH4_7g19540	3.30534	0.00143691	0.00671847	Up	7	20	50	1	5	1	ATPMEPCRF,PMEPCRF	pectin methylesterase PCR fragment F
FvH4_7g06310	3.30014	6.33621e-11	1.46027e-09	Up	118	102	56	9	11	7	ATCSLA09,ATCSLA9,CSLA09,CSLA9,RAT4	Nucleotide-diphospho-sugar transferases superfamily protein
FvH4_4g31100	3.29242	6.71376e-11	1.53854e-09	Up	202	307	207	52	13	10	PQL1,PQL2	PsbQ-like 2
FvH4_5g37600	3.27434	0.000605388	0.00319006	Up	31	20	8	2	1	3		Protein kinase family protein with leucine-rich repeat domain
FvH4_2g21890	3.26624	2.73583e-05	0.000212109	Up	24	20	25	3	1	3		2-oxoglutarate (2OG) and Fe(II)-dependent oxygenase superfamily protein
FvH4_5g24272	3.26069	4.19941e-05	0.000309243	Up	24	53	44	5	7	0
FvH4_4g21073	3.25816	0.00815762	0.0295758	Up	13	6	10	2	0	1
FvH4_2g05000	3.25583	4.6818e-11	1.09347e-09	Up	130	61	137	6	13	13		Plant basic secretory protein (BSP) family protein
FvH4_3g43402	3.24253	0.00513385	0.0199937	Up	26	6	7	2	1	1	RLK1	receptor-like protein kinase 1
FvH4_1g10040	3.23994	8.53056e-27	1.25183e-24	Up	9600	5398	4694	1003	516	538	RNS3	ribonuclease 3
FvH4_1g10500	3.23831	6.78679e-37	2.04106e-34	Up	469	693	720	75	47	73		Disease resistance-responsive (dirigent-like protein) family protein
FvH4_4g35420	3.23791	1.44201e-18	9.41755e-17	Up	331	523	287	30	45	41		transmembrane receptors;ATP binding
FvH4_1g05960	3.23212	3.80858e-51	2.65077e-48	Up	1183	891	1417	123	123	107
FvH4_7g03840	3.22479	5.33717e-63	6.19111e-60	Up	887	1029	1266	129	91	110	AtUGT85A2,UGT85A2	UDP-glucosyl transferase 85A2
FvH4_5g04840	3.21894	5.41528e-06	4.95553e-05	Up	103	52	48	10	0	12	CBL8	calcineurin B-like protein 8
FvH4_2g10850	3.21745	1.03592e-14	4.11663e-13	Up	219	580	287	49	33	34		SAUR-like auxin-responsive protein family
FvH4_6g08700	3.21093	0.00181901	0.00821641	Up	663	2856	592	348	78	51
FvH4_3g14720	3.19855	0.000399118	0.00222381	Up	79	30	9	2	6	4	ASK2,SKP1B	E3 ubiquitin ligase SCF complex subunit SKP1/ASK1 family protein
FvH4_6g29930	3.17777	1.59638e-30	3.13612e-28	Up	646	601	775	106	68	43	SHN1,WIN1	Integrase-type DNA-binding superfamily protein
FvH4_5g22620	3.17754	1.64121e-14	6.31594e-13	Up	131	230	217	21	10	32		SAUR-like auxin-responsive protein family
FvH4_4g02260	3.17487	0.000397702	0.00221932	Up	26	110	33	3	1	15	IAA3,SHY2	AUX/IAA transcriptional regulator family protein
FvH4_3g02481	3.17312	2.84146e-07	3.45917e-06	Up	224	54	407	14	21	35	BGLU47	beta-glucosidase 47
FvH4_5g02700	3.1695	4.61334e-52	3.40549e-49	Up	4260	5163	4148	687	375	431	ATT1,CYP86A2	cytochrome P450, family 86, subfamily A, polypeptide 2
FvH4_2g12280	3.16763	0.000340951	0.00193648	Up	41	29	17	8	0	2	SCR,SGR1	GRAS family transcription factor
FvH4_2g29822	3.16724	6.74264e-06	6.01211e-05	Up	53	20	31	3	4	4	ABCG40,ATABCG40,ATPDR12,PDR12	pleiotropic drug resistance 12
FvH4_4g02370	3.1671	3.94953e-37	1.21786e-34	Up	7675	9785	15540	1284	900	1366
FvH4_4g28630	3.16234	4.89506e-15	1.99738e-13	Up	374	583	235	38	34	59		Calcium-dependent phosphotriesterase superfamily protein
FvH4_3g03720	3.15835	1.0461e-06	1.1484e-05	Up	59	100	31	5	5	11	CYCD6;1	Cyclin D6;1
FvH4_3g41140	3.15581	7.74816e-16	3.54119e-14	Up	344	512	359	83	22	34		oxidoreductases, acting on NADH or NADPH, quinone or similar compound as acceptor
FvH4_1g20010	3.15326	6.35615e-05	0.000444928	Up	1122	4012	2635	171	446	187	LAC14	laccase 14
FvH4_7g16010	3.14773	0.000233938	0.00140259	Up	28	143	16	5	7	9	CHY1	beta-hydroxyisobutyryl-CoA hydrolase 1
FvH4_4g14360	3.14465	5.20851e-08	7.23371e-07	Up	94	64	214	16	4	21	ATCNGC1,CNGC1	cyclic nucleotide gated channel 1
FvH4_7g15050	3.12969	1.16692e-14	4.60716e-13	Up	101	116	99	9	9	17	CYP75B1,D501,TT7	Cytochrome P450 superfamily protein
FvH4_6g16682	3.12947	0.000318859	0.00183021	Up	22	32	15	4	0	4	ACA7,ATACA7	alpha carbonic anhydrase 7
FvH4_3g03042	3.12743	0.00136898	0.00645534	Up	18	18	10	1	3	1	ATTPS14,TPS14	terpene synthase 14
FvH4_5g13790	3.1257	0.00375683	0.0152961	Up	14	27	9	5	0	1	ATEXO70E2,EXO70E2	exocyst subunit exo70 family protein E2
FvH4_3g38280	3.12034	5.30667e-17	2.84737e-15	Up	1059	376	1031	137	63	76	ANTR1,PHT4;1	phosphate transporter 4;1
FvH4_7g15084	3.11918	1.55825e-52	1.22448e-49	Up	500	404	510	64	39	55	ATSTE24,STE24	Peptidase family M48 family protein
FvH4_1g09040	3.11573	1.17022e-28	1.99346e-26	Up	625	855	817	136	63	64	LHCA2*1,LHCA6	photosystem I light harvesting complex gene 6
FvH4_1g12761	3.11091	1.04994e-25	1.39763e-23	Up	262	245	426	36	34	33		Heavy metal transport/detoxification superfamily protein
FvH4_1g29110	3.10462	1.70856e-15	7.45888e-14	Up	679	1370	497	102	77	115
FvH4_3g31710	3.09511	4.3973e-05	0.000322937	Up	60	39	47	0	5	11		protein kinase family protein / peptidoglycan-binding LysM domain-containing protein
FvH4_4g23360	3.09055	5.60449e-06	5.10948e-05	Up	48	29	144	5	8	11
FvH4_6g16550	3.0812	1.69668e-16	8.41777e-15	Up	625	1133	848	59	119	112	XTH32	xyloglucan endotransglucosylase/hydrolase 32
FvH4_2g02190	3.08053	1.85071e-17	1.05335e-15	Up	733	579	285	70	57	57	PIP1;4,PIP1E,TMP-C	plasma membrane intrinsic protein 1;4
FvH4_3g06512	3.07272	2.36892e-06	2.37672e-05	Up	42	84	49	14	5	2	ATSRG1,SRG1	senescence-related gene 1
FvH4_6g41874	3.0668	1.85617e-16	9.1346e-15	Up	1421	3138	1647	172	245	296		GDSL-like Lipase/Acylhydrolase superfamily protein
FvH4_3g14710	3.06269	2.16002e-11	5.32162e-10	Up	224	257	101	33	21	15	ASK3,SK3	SKP1-like 3
FvH4_7g29150	3.06077	0.000335494	0.00191027	Up	25	15	39	5	4	0	ATC	centroradialis
FvH4_1g01600	3.05741	0.00791684	0.0288272	Up	5	15	29	5	0	1		NAD(P)-binding Rossmann-fold superfamily protein
FvH4_5g03450	3.05682	0.00153374	0.00708954	Up	12	17	13	3	1	1		Late embryogenesis abundant (LEA) hydroxyproline-rich glycoprotein family
FvH4_2g24750	3.05654	2.17199e-104	6.61371e-101	Up	2422	2322	2201	303	233	274	YUC10	Flavin-containing monooxygenase family protein
FvH4_3g28240	3.05371	0.000364888	0.00205613	Up	45	79	16	5	10	1		O-acyltransferase (WSD1-like) family protein
FvH4_7g28790	3.05249	0.000412992	0.00229168	Up	15	27	27	4	4	0		F-box family protein with a domain of unknown function (DUF295)
FvH4_3g40890	3.05202	2.896e-18	1.80889e-16	Up	278	567	589	53	62	50		HXXXD-type acyl-transferase family protein
FvH4_2g04480	3.05077	1.74764e-09	3.15119e-08	Up	231	464	468	15	50	66
FvH4_5g35160	3.03185	0.000258199	0.00152589	Up	106	53	17	3	3	15	CYP93D1	cytochrome P450, family 93, subfamily D, polypeptide 1
FvH4_6g08091	3.02611	0.00584701	0.0223635	Up	22	5	28	0	4	2
FvH4_2g16052	3.02543	0.00544628	0.0210522	Up	455	113	439	4	43	64		Transmembrane amino acid transporter family protein
FvH4_5g33850	3.02072	7.26881e-12	1.91632e-10	Up	2665	2253	658	314	148	229	ATRNS1,RNS1	ribonuclease 1
FvH4_1g04000	3.01928	2.43185e-05	0.000190666	Up	37	45	17	5	4	3	ATTPS21,TPS21	terpene synthase 21
FvH4_4g32731	3.0192	1.45206e-05	0.000119906	Up	58	214	75	32	7	6		Polyketide cyclase/dehydrase and lipid transport superfamily protein
FvH4_6g03120	3.01879	3.41793e-12	9.49381e-11	Up	485	491	253	25	58	60		HXXXD-type acyl-transferase family protein
FvH4_6g52220	3.00291	8.33543e-11	1.86628e-09	Up	86	138	91	15	16	7		Ubiquitin-like superfamily protein
FvH4_4g20490	2.99939	7.95934e-06	6.97194e-05	Up	17124	12957	3236	1737	1056	1348	ATPMEI2,PMEI2	pectin methylesterase inhibitor 2
FvH4_1g29750	2.99392	0.00509459	0.019863	Up	18	65	7	6	0	6
FvH4_4g23700	2.99368	6.18294e-35	1.69232e-32	Up	368	450	497	72	45	44		Protein of unknown function (DUF579)
FvH4_6g17890	2.98927	7.48735e-05	0.00051354	Up	133	14	55	7	7	10	AT-HSFA3,HSFA3	heat shock transcription factor A3
FvH4_2g35030	2.98903	0.00104444	0.0051069	Up	14	41	31	0	6	4
FvH4_4g15850	2.98882	1.61933e-05	0.000132062	Up	49	52	32	1	5	10	FMA	basic helix-loop-helix (bHLH) DNA-binding superfamily protein
FvH4_5g14360	2.9819	4.0183e-08	5.7043e-07	Up	91	240	72	20	14	17	UNE10	basic helix-loop-helix (bHLH) DNA-binding superfamily protein
FvH4_6g10810	2.98038	0.000433549	0.00238673	Up	18	12	27	3	1	3	OSH1	gamma interferon responsive lysosomal thiol (GILT) reductase family protein
FvH4_2g10870	2.97464	1.19195e-10	2.60644e-09	Up	104	230	117	15	17	24		SAUR-like auxin-responsive protein family
FvH4_4g35660	2.97155	7.86666e-05	0.000535584	Up	240	905	1251	82	54	162	ATH2,ATTRX2,ATTRXH2,TRX2,TRXH2	thioredoxin 2
FvH4_1g03590	2.96939	0.00363545	0.0148565	Up	3632	199	3801	318	338	240		aspartate-glutamate racemase family
FvH4_6g05392	2.96145	8.77222e-05	0.000589656	Up	27	182	37	13	9	10	CHAT	acetyl CoA:(Z)-3-hexen-1-ol acetyltransferase
FvH4_5g10860	2.96137	4.70943e-10	9.30427e-09	Up	288	617	363	23	66	64		glyoxal oxidase-related protein
FvH4_3g02500	2.96039	8.89282e-13	2.70111e-11	Up	566	620	1230	50	111	125	ATGPT1,GPT1	glucose 6-phosphate/phosphate translocator 1
FvH4_2g02781	2.95705	6.61601e-07	7.53464e-06	Up	56	27	62	6	3	9		DNA/RNA polymerases superfamily protein
FvH4_3g29900	2.95531	2.93233e-15	1.2337e-13	Up	484	190	366	33	43	50	ATPSK3,PSK1,PSK3	PHYTOSULFOKINE 3 PRECURSOR
FvH4_1g10480	2.95036	0.00181019	0.00818266	Up	10	104	40	1	8	10		Undecaprenyl pyrophosphate synthetase family protein
FvH4_4g27420	2.94608	5.43216e-69	8.27046e-66	Up	6880	8060	7969	934	917	1002	CER6,CUT1,G2,KCS6,POP1	3-ketoacyl-CoA synthase 6
FvH4_4g20520	2.94346	2.82646e-07	3.44262e-06	Up	426	303	74	23	35	42	ATPMEI2,PMEI2	pectin methylesterase inhibitor 2
FvH4_7g29610	2.93001	4.73565e-25	6.00215e-23	Up	1049	679	551	127	76	90	CYP715A1	cytochrome P450, family 715, subfamily A, polypeptide 1
FvH4_1g25290	2.92933	2.42956e-06	2.43056e-05	Up	56	142	41	16	6	10		Protein of unknown function (DUF506)
FvH4_6g37710	2.92701	4.48422e-07	5.26945e-06	Up	107	43	80	6	5	18	WAKL2	wall associated kinase-like 2
FvH4_4g25700	2.92695	6.34077e-12	1.6881e-10	Up	285	400	219	20	43	50		RING/U-box superfamily protein
FvH4_6g11850	2.92576	1.5849e-36	4.65157e-34	Up	1244	1637	1217	218	119	197	ATGPAT6,GPAT6	glycerol-3-phosphate acyltransferase 6
FvH4_1g20570	2.91869	1.65557e-19	1.17923e-17	Up	343	452	402	80	24	55		Haloacid dehalogenase-like hydrolase (HAD) superfamily protein
FvH4_1g30370	2.91274	0.000276826	0.00162181	Up	36	21	18	7	1	2		SGNH hydrolase-type esterase superfamily protein
FvH4_3g40310	2.89862	9.22815e-16	4.20183e-14	Up	305	172	384	57	29	26	ATOFP4,OFP4	ovate family protein 4
FvH4_7g14410	2.89038	4.30866e-09	7.24355e-08	Up	67	90	88	6	16	9		Leucine-rich repeat protein kinase family protein
FvH4_7g20670	2.88944	3.89559e-22	3.59457e-20	Up	188	193	175	32	23	18	ATCNGC1,CNGC1	cyclic nucleotide gated channel 1
FvH4_6g46840	2.88701	3.292e-14	1.20773e-12	Up	117	192	167	30	11	23	CRR7	chlororespiratory reduction 7
FvH4_5g05860	2.88174	0.000347088	0.00196629	Up	12	35	34	7	2	2	SIP1	Raffinose synthase family protein
FvH4_6g46970	2.88058	0.00147354	0.00685811	Up	16	16	39	4	5	0		UDP-Glycosyltransferase superfamily protein
FvH4_2g34170	2.87512	1.53313e-24	1.83074e-22	Up	4323	1921	4174	425	408	510		Subtilisin-like serine endopeptidase family protein
FvH4_1g09230	2.87496	4.11205e-14	1.47512e-12	Up	127	241	162	25	18	28
FvH4_6g43420	2.87338	0.000263389	0.00155055	Up	26	15	20	2	2	4
FvH4_3g12900	2.87052	6.37176e-07	7.28031e-06	Up	79	204	167	10	11	39	ZIP1	zinc transporter 1 precursor
FvH4_6g24720	2.86355	0.000492041	0.00266181	Up	14	17	31	2	4	2	IQD12	IQ-domain 12
FvH4_1g27480	2.86269	3.86654e-30	7.41645e-28	Up	905	549	848	147	75	87	PSY	PHYTOENE SYNTHASE
FvH4_6g30570	2.86205	6.59155e-12	1.74913e-10	Up	2091	1603	615	302	139	154	ATKT1,ATKT1P,ATKUP1,KT1,KUP1	potassium transporter 1
FvH4_6g29760	2.86006	5.82383e-21	4.76069e-19	Up	156	138	170	22	14	26		Protein of unknown function (DUF567)
FvH4_6g40150	2.85673	3.14738e-26	4.38115e-24	Up	12471	19822	11364	2666	1579	1749	LHCA3	photosystem I light harvesting complex gene 3
FvH4_6g45321	2.85416	3.33451e-12	9.2939e-11	Up	584	509	277	110	31	52		Rhomboid-related intramembrane serine protease family protein
FvH4_4g11960	2.85363	3.51487e-14	1.27985e-12	Up	683	1172	1072	243	66	104		UDP-Glycosyltransferase superfamily protein
FvH4_6g49980	2.85123	0.00745933	0.0274296	Up	7	13	16	3	0	2
FvH4_3g09680	2.84834	6.2956e-17	3.32278e-15	Up	5879	11575	5076	1465	765	921	PSAK	photosystem I subunit K
FvH4_5g30940	2.84623	8.46443e-26	1.13919e-23	Up	14468	22889	13093	3092	1905	1966	CP24,LHCB6	light harvesting complex photosystem II subunit 6
FvH4_6g11540	2.83836	2.47177e-27	3.73989e-25	Up	16737	22501	16086	3881	1871	1983	LHCB4.2	light harvesting complex photosystem II
FvH4_6g49760	2.83832	0.00403898	0.0162816	Up	205	704	775	15	61	146		ABC transporter family protein
FvH4_4g04910	2.83246	8.83313e-08	1.18293e-06	Up	142	63	80	22	4	14
FvH4_7g02060	2.82237	0.000264906	0.00155835	Up	35	107	28	4	4	16		GDSL-like Lipase/Acylhydrolase superfamily protein
FvH4_6g42440	2.81784	1.10342e-17	6.52412e-16	Up	502	784	382	81	75	75	AtGH9B8,GH9B8	glycosyl hydrolase 9B8
FvH4_5g02950	2.81411	6.18965e-13	1.91832e-11	Up	107	103	197	22	12	22		Phosphoglycerate mutase family protein
FvH4_5g11680	2.80743	4.32805e-34	1.08692e-31	Up	506	563	431	83	54	73	ATCSLG3,CSLG3	cellulose synthase like G3
FvH4_3g37070	2.80465	0.000111753	0.000730819	Up	17	27	27	5	2	3	ATEIF3G1,EIF3G1	eukaryotic translation initiation factor 3G1
FvH4_5g10300	2.80226	0.000308051	0.00177571	Up	19	27	29	1	6	3		nodulin MtN21 /EamA-like transporter family protein
FvH4_4g25110	2.79192	2.65201e-14	9.84803e-13	Up	2394	4671	2442	307	513	487		Pectate lyase family protein
FvH4_1g08531	2.79097	0.000535769	0.0028695	Up	631	2188	377	224	131	116	ATGER3,GER3,GLP3,GLP3A,GLP3B	germin 3
FvH4_6g13280	2.78894	7.69205e-20	5.66097e-18	Up	218	282	266	51	19	40		2-oxoglutarate (2OG) and Fe(II)-dependent oxygenase superfamily protein
FvH4_2g29861	2.78562	0.0135898	0.0449364	Up	12	15	7	4	1	0	CRK29	cysteine-rich RLK (RECEPTOR-like protein kinase) 29
FvH4_6g38280	2.78127	1.73999e-09	3.13971e-08	Up	116	270	168	46	14	22		Plant basic secretory protein (BSP) family protein
FvH4_7g08000	2.77984	1.05672e-06	1.15838e-05	Up	254	192	51	36	14	23	PUB23	plant U-box 23
FvH4_7g24370	2.77903	1.17634e-18	7.76575e-17	Up	5665	8466	3711	879	859	792	CBB3,CPD,CYP90,CYP90A,CYP90A1,DWF3	Cytochrome P450 superfamily protein
FvH4_3g38200	2.77847	0.000671316	0.00349354	Up	1385	139	995	131	108	106	PY,THIC	thiaminC
FvH4_3g15380	2.76854	3.77598e-14	1.36574e-12	Up	648	1156	596	190	78	89	SBPASE	sedoheptulose-bisphosphatase
FvH4_2g39890	2.76662	0.0131164	0.0437541	Up	7	7	15	1	2	1	LCV3	like COV 3
FvH4_6g10910	2.76487	9.18282e-09	1.46205e-07	Up	54	61	52	8	5	11		Thioredoxin superfamily protein
FvH4_4g21910	2.75985	1.92747e-10	4.1043e-09	Up	213	99	294	21	32	30		Disease resistance protein (TIR-NBS-LRR class) family
FvH4_5g37185	2.75732	0.000384763	0.00215344	Up	99	12	172	9	9	21		Ankyrin repeat family protein
FvH4_4g03241	2.75385	3.66989e-07	4.38874e-06	Up	148	55	101	28	6	11		2-oxoglutarate (2OG) and Fe(II)-dependent oxygenase superfamily protein
FvH4_5g22660	2.75275	3.34922e-05	0.000253062	Up	32	90	42	5	5	14		SAUR-like auxin-responsive protein family
FvH4_6g31740	2.74874	6.84196e-35	1.85189e-32	Up	10239	11895	9337	2227	1153	1271	PSAH-2,PSAH2,PSI-H	photosystem I subunit H2
FvH4_6g15020	2.74573	9.88174e-06	8.44629e-05	Up	131	59	33	14	5	14		Ypt/Rab-GAP domain of gyp1p superfamily protein
FvH4_2g06860	2.73638	1.70623e-10	3.65234e-09	Up	130	62	137	14	13	20		Peroxidase superfamily protein
FvH4_6g27540	2.73135	9.02531e-07	1.00208e-05	Up	227	477	477	134	18	34
FvH4_4g28110	2.72336	2.88851e-29	5.17383e-27	Up	6074	5270	5960	716	610	1204		NAD(P)-binding Rossmann-fold superfamily protein
FvH4_6g00590	2.71325	1.44298e-12	4.2453e-11	Up	715	237	782	90	81	78		Protein of unknown function (DUF707)
FvH4_1g29710	2.70755	3.18098e-10	6.47898e-09	Up	373	343	136	36	36	55	AtMYB60,MYB60	myb domain protein 60
FvH4_1g12210	2.70617	1.05438e-26	1.52885e-24	Up	415	521	677	80	82	74	CYP84A1,FAH1	ferulic acid 5-hydroxylase 1
FvH4_6g16032	2.70444	0.00111538	0.00540816	Up	24	25	11	2	2	5	ATSYTC,NTMC2T1.3,NTMC2TYPE1.3,SYT3,SYTC	Calcium-dependent lipid-binding (CaLB domain) family protein
FvH4_6g13470	2.69367	2.47338e-06	2.47034e-05	Up	404	326	70	33	49	36	ATWRKY49,WRKY49	WRKY DNA-binding protein 49
FvH4_6g53030	2.69283	2.12477e-37	6.81046e-35	Up	856	1175	1184	207	128	152	BGLU32	beta glucosidase 32
FvH4_3g01921	2.69187	0.0118207	0.0401158	Up	12	16	15	0	5	1	SNL1	SIN3-like 1
FvH4_6g40620	2.68835	2.90329e-11	6.98855e-10	Up	129	71	112	12	15	19		5'-AMP-activated protein kinase beta-2 subunit protein
FvH4_6g18820	2.68797	1.38529e-33	3.27627e-31	Up	2230	1321	2485	369	241	293		Thioredoxin family protein
FvH4_7g17380	2.68553	1.29361e-12	3.84766e-11	Up	265	576	314	60	65	49		basic helix-loop-helix (bHLH) DNA-binding superfamily protein
FvH4_7g14960	2.68317	0.00105617	0.00515344	Up	33	60	26	7	0	12	ATFRO2,FRD1,FRO2	ferric reduction oxidase 2
FvH4_3g07990	2.68087	3.39398e-62	3.75806e-59	Up	3759	2724	3994	555	440	575	TBL38	TRICHOME BIREFRINGENCE-LIKE 38
FvH4_4g08762	2.67422	0.00526061	0.0204188	Up	14	7	19	3	2	1
FvH4_3g26580	2.67148	5.16784e-12	1.39412e-10	Up	128	113	164	32	8	23		Pentatricopeptide repeat (PPR) superfamily protein
FvH4_4g15260	2.66971	7.68862e-31	1.5352e-28	Up	10693	12782	9946	2546	1215	1479	PSAD-2	photosystem I subunit D-2
FvH4_3g29991	2.66658	0.000123557	0.000799003	Up	26	29	23	3	2	7		Disease resistance protein (CC-NBS-LRR class) family
FvH4_4g31600	2.66655	0.0130968	0.0436978	Up	15	80	4	2	8	5		basic helix-loop-helix (bHLH) DNA-binding family protein
FvH4_3g12360	2.66383	5.09649e-08	7.09431e-07	Up	702	197	812	140	36	91		Tetratricopeptide repeat (TPR)-like superfamily protein
FvH4_7g20190	2.66222	1.22048e-08	1.89008e-07	Up	393	97	398	56	41	36	ATCNGC1,CNGC1	cyclic nucleotide gated channel 1
FvH4_2g39520	2.66186	1.68617e-21	1.44631e-19	Up	8896	8700	8765	1103	883	2060	DFR,M318,TT3	dihydroflavonol 4-reductase
FvH4_2g02310	2.66016	4.34328e-12	1.1848e-10	Up	90	77	79	17	9	12		SAUR-like auxin-responsive protein family
FvH4_6g43670	2.65581	2.15349e-17	1.21433e-15	Up	295	193	175	37	28	37	AT-BETA-AMY,ATBETA-AMY,BAM5,BMY1,RAM1	beta-amylase 5
FvH4_1g06060	2.65178	9.47036e-10	1.79531e-08	Up	107	63	69	17	10	10		ABC transporter family protein
FvH4_6g14150	2.64937	4.60616e-05	0.000335645	Up	45	24	76	5	4	13	ATCHX20,CHX20	cation/H+ exchanger 20
FvH4_1g07390	2.64058	2.69189e-07	3.29189e-06	Up	180	322	174	71	11	31	CGA1,GATA22	cytokinin-responsive gata factor 1
FvH4_2g29490	2.63996	3.6394e-18	2.24445e-16	Up	323	378	404	93	45	37
FvH4_3g00160	2.63812	4.54763e-27	6.75489e-25	Up	806	1258	921	193	132	146	AtSIP2,SIP2	seed imbibition 2
FvH4_2g13960	2.6358	8.18681e-06	7.15318e-05	Up	43	94	42	16	7	6		Vacuolar iron transporter (VIT) family protein
FvH4_4g06760	2.63502	4.19396e-13	1.33724e-11	Up	320	730	431	112	56	71	ATHX,ATX,THX	thioredoxin X
FvH4_4g06911	2.63475	9.96585e-10	1.88047e-08	Up	100	131	96	30	8	15
FvH4_2g17820	2.6169	0.00052016	0.00279962	Up	1150	5834	1831	391	444	582	DIR1	Bifunctional inhibitor/lipid-transfer protein/seed storage 2S albumin superfamily protein
FvH4_1g01321	2.61607	2.78233e-05	0.000215235	Up	58	28	37	3	6	10		Glycosyl hydrolase family protein with chitinase insertion domain
FvH4_2g05530	2.61004	6.13598e-34	1.49472e-31	Up	9615	13042	14601	2239	1985	1635		Leucine-rich repeat (LRR) family protein
FvH4_3g30850	2.60604	1.34597e-05	0.000112172	Up	118	33	81	7	9	20	XTH32	xyloglucan endotransglucosylase/hydrolase 32
FvH4_7g18700	2.60542	0.0104327	0.0362168	Up	17	12	9	3	3	0		Frigida-like protein
FvH4_7g33840	2.60458	1.56847e-07	2.00883e-06	Up	130	187	64	28	20	14	UGT78D2	UDP-glucosyl transferase 78D2
FvH4_7g01160	2.60428	1.24726e-24	1.49671e-22	Up	36841	29669	44951	4932	4304	8347	ATCHS,CHS,TT4	Chalcone and stilbene synthase family protein
FvH4_5g27250	2.59891	1.67411e-08	2.52672e-07	Up	75	161	113	14	23	18		Chitinase family protein
FvH4_2g14330	2.59868	2.26996e-06	2.2878e-05	Up	93	229	217	22	11	55		ABC-2 type transporter family protein
FvH4_3g17050	2.59559	2.42226e-14	9.05003e-13	Up	15683	31440	14025	4798	2523	2866	LHCB5	light harvesting complex of photosystem II 5
FvH4_4g02640	2.59432	5.94194e-25	7.31183e-23	Up	440	361	308	73	42	65		P-loop containing nucleoside triphosphate hydrolases superfamily protein
FvH4_3g05750	2.58669	8.66881e-10	1.65236e-08	Up	69	125	92	20	11	16	CYP710A1	cytochrome P450, family 710, subfamily A, polypeptide 1
FvH4_7g15085	2.58371	3.11021e-18	1.93277e-16	Up	299	189	329	60	27	46		Nuclear transport factor 2 (NTF2) family protein
FvH4_5g08350	2.58031	7.17527e-07	8.12975e-06	Up	70	51	129	24	8	9
FvH4_4g16260	2.57899	5.60765e-06	5.11045e-05	Up	26	46	64	8	6	8		Protein of unknown function (DUF1677)
FvH4_3g21690	2.57871	9.71748e-14	3.32003e-12	Up	236	376	250	73	28	44	PQL1,PQL2	PsbQ-like 1
FvH4_5g02041	2.57168	2.13115e-13	6.95911e-12	Up	801	348	1057	140	114	97		Arabidopsis thaliana protein of unknown function (DUF821)
FvH4_4g35180	2.57135	9.36304e-26	1.25321e-23	Up	333	262	252	52	41	45	MMP	matrix metalloproteinase
FvH4_3g03230	2.56888	6.14366e-16	2.83984e-14	Up	705	998	527	106	129	127		S-locus lectin protein kinase family protein
FvH4_1g19261	2.56604	2.13369e-10	4.50016e-09	Up	539	398	249	53	39	104	ATCAD8,CAD-B2,ELI3,ELI3-2	elicitor-activated gene 3-2
FvH4_2g29671	2.56457	4.08655e-08	5.79106e-07	Up	65	65	155	17	13	16	ATRAN1,RAN-1,RAN1	RAS-related nuclear protein-1
FvH4_5g35760	2.56344	3.89076e-20	2.91627e-18	Up	1524	2467	2149	416	196	422	LAC14	laccase 14
FvH4_2g29150	2.5602	5.34381e-13	1.67683e-11	Up	352	316	164	54	41	43	SHN2	Integrase-type DNA-binding superfamily protein
FvH4_3g42800	2.56019	2.43333e-09	4.29225e-08	Up	125	142	85	14	15	29	ATCSLE1,CSLE1	cellulose synthase like E1
FvH4_7g26010	2.55945	1.20792e-14	4.74594e-13	Up	148	151	165	40	13	25		Lung seven transmembrane receptor family protein
FvH4_6g08190	2.55727	0.00987432	0.0346447	Up	27	3	35	2	5	3	ATRL6,RL6,RSM3	RAD-like 6
FvH4_1g00060	2.55385	4.09817e-22	3.76722e-20	Up	217	209	244	35	41	33	ATMLO1,MLO1	Seven transmembrane MLO family protein
FvH4_3g42743	2.55347	5.43767e-29	9.46155e-27	Up	669	796	951	132	143	117	ATCSLE1,CSLE1	cellulose synthase like E1
FvH4_7g28850	2.55322	2.04069e-05	0.000163255	Up	25526	17848	5953	3621	2010	2732		Glucose-methanol-choline (GMC) oxidoreductase family protein
FvH4_5g27161	2.55162	7.04636e-36	1.99592e-33	Up	5076	2952	4587	781	522	777		Leucine-rich repeat protein kinase family protein
FvH4_6g42610	2.55161	2.09426e-09	3.74569e-08	Up	68	73	63	16	10	8		Lycopene beta/epsilon cyclase protein
FvH4_6g20570	2.55079	1.863e-11	4.64512e-10	Up	720	573	551	59	72	171
FvH4_1g27811	2.5495	0.00154564	0.00713643	Up	15	15	18	4	2	2	ATKEA1,KEA1	K+ efflux antiporter 1
FvH4_6g10240	2.54639	3.67454e-08	5.24688e-07	Up	81	160	85	14	19	21
FvH4_7g17240	2.54222	8.02062e-17	4.17483e-15	Up	1184	2015	1506	419	168	227
FvH4_6g08100	2.54218	0.00813136	0.0295025	Up	2850	202	1122	152	260	243
FvH4_6g53760	2.5359	2.90704e-27	4.37132e-25	Up	2320	1288	2485	424	273	316		Squamosa promoter-binding protein-like (SBP domain) transcription factor family protein
FvH4_5g32420	2.53322	0.00172008	0.00782031	Up	17	21	20	7	2	1
FvH4_7g06591	2.53265	0.00143328	0.00670532	Up	22	80	64	2	17	7
FvH4_5g28810	2.53209	3.78417e-05	0.000282199	Up	56	200	104	20	7	36	ATMLO4,MLO4	Seven transmembrane MLO family protein
FvH4_2g38210	2.53023	3.01228e-06	2.94577e-05	Up	131	204	60	14	24	28
FvH4_1g04140	2.52623	0.000885442	0.00443997	Up	51	40	37	19	2	2	CRR21	Tetratricopeptide repeat (TPR)-like superfamily protein
FvH4_5g23520	2.52474	1.25873e-12	3.76229e-11	Up	4245	6857	3989	1525	493	668	PRK	phosphoribulokinase
FvH4_3g30611	2.52263	6.80208e-05	0.00047248	Up	55	52	20	9	4	9
FvH4_1g22320	2.52254	2.40525e-16	1.1695e-14	Up	215	215	219	60	23	29		Sec14p-like phosphatidylinositol transfer family protein
FvH4_3g01340	2.51884	3.27622e-06	3.17204e-05	Up	40	42	36	9	7	4		Ankyrin repeat family protein
FvH4_7g16050	2.51851	0.00297842	0.0125635	Up	9	26	17	4	2	3
FvH4_3g25770	2.51549	6.17209e-30	1.13047e-27	Up	10748	11146	9210	2630	1295	1483	PSAO	photosystem I subunit O
FvH4_7g26740	2.51546	1.09521e-14	4.33106e-13	Up	387	179	383	52	52	53		glycine-rich protein
FvH4_1g16102	2.50586	0.0047137	0.0185622	Up	1293	452	128	87	116	109		alpha/beta-Hydrolases superfamily protein
FvH4_5g31920	2.49889	1.3552e-17	7.87893e-16	Up	204	278	226	36	38	47	UGT88A1	UDP-glucosyl transferase 88A1
FvH4_3g05890	2.49862	0.00112546	0.00544946	Up	1714	461	2510	512	156	151
FvH4_7g14060	2.49497	1.16443e-07	1.52997e-06	Up	178	73	125	12	25	25		disease resistance family protein / LRR family protein
FvH4_5g01000	2.49369	5.44449e-05	0.000390311	Up	78	43	33	9	3	15	CDI3,OZS1,RCD3,SLAC1	C4-dicarboxylate transporter/malic acid transport protein
FvH4_3g02980	2.49188	6.49996e-55	5.65497e-52	Up	18585	15278	20679	3152	2480	3710	BAN	NAD(P)-binding Rossmann-fold superfamily protein
FvH4_1g19480	2.48987	0.000913219	0.00456048	Up	44	65	13	4	8	9		UDP-Glycosyltransferase superfamily protein
FvH4_5g13740	2.48915	5.02222e-40	1.94193e-37	Up	914	1155	1096	229	151	171		Protein of unknown function (DUF1118)
FvH4_1g12390	2.48915	0.00791143	0.028815	Up	29	19	12	0	4	6	WAT1	Walls Are Thin 1
FvH4_2g31050	2.48699	3.03118e-05	0.000232346	Up	80	66	41	7	18	6	AT-GT2,GT2	Duplicated homeodomain-like superfamily protein
FvH4_6g13370	2.48535	0.00816071	0.0295826	Up	22	13	21	8	2	0		Transmembrane amino acid transporter family protein
FvH4_5g25760	2.47693	0.00165504	0.00756269	Up	1536	6290	2093	1140	341	386	GAPB	glyceraldehyde-3-phosphate dehydrogenase B subunit
FvH4_4g32920	2.47671	2.69119e-10	5.56515e-09	Up	140	338	243	60	31	38		Plant protein 1589 of unknown function
FvH4_4g08510	2.4761	1.76445e-08	2.65485e-07	Up	260	390	240	25	48	80		Protein kinase superfamily protein
FvH4_3g15550	2.47129	1.18417e-09	2.20876e-08	Up	68	83	74	11	14	14	ASML2	activator of spomin::LUC2
FvH4_7g31360	2.47045	1.42693e-11	3.6246e-10	Up	502	832	382	152	83	75
FvH4_6g46570	2.4674	2.09392e-07	2.61848e-06	Up	400	106	181	33	33	52	FER	Malectin/receptor-like protein kinase family protein
FvH4_7g21640	2.46711	0.00424889	0.0170095	Up	20	15	12	1	4	3
FvH4_4g06540	2.46108	7.64432e-07	8.58532e-06	Up	51	62	110	11	8	20
FvH4_4g01130	2.46078	2.70352e-19	1.87629e-17	Up	318	432	299	76	45	67	ARD4,ATARD4	RmlC-like cupins superfamily protein
FvH4_6g21010	2.45964	8.20768e-35	2.17325e-32	Up	2623	2258	3818	593	464	458		ABC-2 type transporter family protein
FvH4_3g04330	2.45733	0.000481881	0.00261323	Up	32	30	67	2	6	14		RING/U-box superfamily protein
FvH4_5g03200	2.45732	1.14225e-12	3.4352e-11	Up	98	89	92	17	16	16	SPO11-2	sporulation 11-2
FvH4_3g02920	2.44946	2.52938e-22	2.37899e-20	Up	13105	11426	10781	3360	1511	1567	PSBQ,PSBQ-2,PSII-Q	photosystem II subunit Q-2
FvH4_7g14050	2.4463	4.192e-08	5.9267e-07	Up	211	81	164	17	29	32		disease resistance family protein / LRR family protein
FvH4_1g24360	2.44365	8.08221e-14	2.79266e-12	Up	10119	16888	8593	3384	1430	1821	PSAN	photosystem I reaction center subunit PSI-N, chloroplast, putative / PSI-N, putative (PSAN)
FvH4_1g23290	2.44275	0.00803237	0.0291929	Up	37	30	22	1	1	14	FMA	basic helix-loop-helix (bHLH) DNA-binding superfamily protein
FvH4_4g24850	2.44112	3.49001e-05	0.000262559	Up	102	502	140	73	32	36	HSP21	heat shock protein 21
FvH4_4g03000	2.44031	0.0016811	0.00766596	Up	16	42	22	7	1	7		Protein kinase superfamily protein
FvH4_2g34130	2.43512	9.01545e-17	4.61379e-15	Up	608	529	332	115	73	79		Subtilase family protein
FvH4_1g21000	2.4334	0.00778311	0.028404	Up	23	17	8	6	1	2		Exostosin family protein
FvH4_1g07370	2.43228	3.29195e-07	3.9699e-06	Up	127	295	191	65	31	18
FvH4_2g40880	2.43136	1.38515e-07	1.791e-06	Up	173	176	114	14	39	27		Glycosyl hydrolase family protein with chitinase insertion domain
FvH4_7g18920	2.42822	0.000860613	0.0043342	Up	157	51	59	28	18	2
FvH4_6g14850	2.42634	0.00741097	0.0272953	Up	25	8	13	2	4	2
FvH4_7g13051	2.41398	0.0108832	0.0374878	Up	16	6	22	5	2	1	CYP71A25	cytochrome P450, family 71, subfamily A, polypeptide 25
FvH4_2g35651	2.41252	0.00138576	0.00652437	Up	19	19	18	3	5	2		Exostosin family protein
FvH4_1g14013	2.41113	2.36044e-14	8.84621e-13	Up	180	154	246	51	20	36		UDP-Glycosyltransferase superfamily protein
FvH4_1g03960	2.41108	3.44563e-07	4.14701e-06	Up	219	118	145	19	45	19	AKT1,ATAKT1,KT1	K+ transporter 1
FvH4_6g06300	2.41065	1.29619e-14	5.06012e-13	Up	1313	686	717	166	109	222		Barwin-related endoglucanase
FvH4_7g29092	2.40704	0.000305151	0.001764	Up	42	33	20	10	2	6	FRS5	FAR1-related sequence 5
FvH4_2g33260	2.40115	3.79738e-06	3.6064e-05	Up	500	496	308	180	24	55	LBD39	LOB domain-containing protein 39
FvH4_3g15850	2.39943	9.45797e-17	4.83011e-15	Up	1730	875	1348	371	168	198		Galactosyl transferase GMA12/MNN10 family protein
FvH4_5g06310	2.39771	0.000190185	0.00116405	Up	32	59	29	14	5	4
FvH4_6g48990	2.39603	3.41981e-10	6.93066e-09	Up	123	97	88	18	12	27		Glutaredoxin family protein
FvH4_5g01170	2.39462	1.89008e-21	1.61552e-19	Up	8362	10672	11826	1453	1731	2407	ANS,LDOX,TDS4,TT18	leucoanthocyanidin dioxygenase
FvH4_2g35750	2.39424	2.19055e-09	3.89787e-08	Up	105	84	71	21	16	11		Phosphorylase superfamily protein
FvH4_6g51010	2.39087	0.0100318	0.0351012	Up	187	1027	147	132	58	80	ARAPPT,CUE1,PPT	Glucose-6-phosphate/phosphate translocator-related
FvH4_6g21020	2.3875	0.000122616	0.00079397	Up	46	21	43	9	8	3	CPK20	calcium-dependent protein kinase 20
FvH4_5g33980	2.38725	0.00154998	0.00715103	Up	47	24	13	9	3	4		Major facilitator superfamily protein
FvH4_4g32391	2.38659	0.00186737	0.00839903	Up	64	14	95	5	6	20		Chaperone DnaJ-domain superfamily protein
FvH4_6g40270	2.38551	6.48433e-11	1.48877e-09	Up	389	505	418	152	45	58		Exostosin family protein
FvH4_4g18850	2.38307	0.00776894	0.0283693	Up	45	10	27	1	9	4	MLP423	MLP-like protein 423
FvH4_6g45591	2.38239	5.33105e-05	0.000383081	Up	273	61	211	62	27	13
FvH4_7g29220	2.38096	0.00399938	0.0161668	Up	49	13	23	5	1	10		Ribosomal protein S3 family protein
FvH4_6g37420	2.37709	3.98935e-06	3.77547e-05	Up	215	125	54	31	23	20	ATPEPR1,PEPR1	PEP1 receptor 1
FvH4_2g35620	2.37652	6.54177e-21	5.29427e-19	Up	1461	1259	848	221	207	236	TINY2	Integrase-type DNA-binding superfamily protein
FvH4_3g01140	2.37328	8.63591e-06	7.51458e-05	Up	50	41	36	8	4	12	HT1	Protein kinase superfamily protein
FvH4_3g25120	2.37236	0.000109485	0.0007183	Up	137	498	77	49	36	54		Protein of unknown function (DUF3049)
FvH4_7g23150	2.36995	0.00108291	0.00526332	Up	86	451	42	39	35	39		Regulator of chromosome condensation (RCC1) family protein
FvH4_5g16651	2.36853	3.18042e-22	2.96839e-20	Up	1582	1400	1936	247	348	297
FvH4_1g18251	2.36823	1.98948e-43	8.97476e-41	Up	743	720	899	165	111	168		Thioredoxin superfamily protein
FvH4_4g04161	2.36659	1.04417e-14	4.14267e-13	Up	1169	1874	991	230	260	266		GDSL-like Lipase/Acylhydrolase superfamily protein
FvH4_7g24921	2.36587	0.00274726	0.0117306	Up	23	10	20	5	2	3
FvH4_7g13050	2.36549	2.66497e-08	3.90136e-07	Up	84	66	154	21	19	16	CYP71A25	cytochrome P450, family 71, subfamily A, polypeptide 25
FvH4_3g20600	2.36309	1.09095e-19	7.95679e-18	Up	16225	15436	13873	4641	2135	2042	PORA	protochlorophyllide oxidoreductase A
FvH4_4g10790	2.35908	9.00285e-23	9.17613e-21	Up	1008	1496	1030	283	183	213	GUN4	enzyme binding;tetrapyrrole binding
FvH4_1g00390	2.35845	1.16291e-06	1.26087e-05	Up	103	355	159	49	27	45		UDP-Glycosyltransferase superfamily protein
FvH4_6g22700	2.35767	3.41261e-16	1.62049e-14	Up	1251	1969	1599	487	209	247		Rhodanese/Cell cycle control phosphatase superfamily protein
FvH4_3g41620	2.35458	4.75539e-25	6.00215e-23	Up	7356	9734	6811	2075	1251	1294	PSAG	photosystem I subunit G
FvH4_4g27520	2.35311	0.00610486	0.0232004	Up	885	112	642	52	120	118	NIMIN-2	NIM1-interacting 2
FvH4_3g03680	2.34989	2.44351e-07	3.01234e-06	Up	272	89	125	38	19	36	ATMYB58,MYB58	myb domain protein 58
FvH4_4g25740	2.3493	6.55458e-16	3.02333e-14	Up	189	182	220	32	44	34		Plant protein of unknown function (DUF868)
FvH4_6g49450	2.34528	0.0054915	0.0211934	Up	18	16	50	4	1	11	ABCG37,ATPDR9,PDR9,PIS1	pleiotropic drug resistance 9
FvH4_3g06770	2.345	0.0064939	0.0243972	Up	18	23	10	3	1	6	ATNRT1:2,NRT1:2,NTL1	nitrate transporter 1:2
FvH4_7g05960	2.34393	1.25664e-48	7.28851e-46	Up	6626	6308	5592	1200	1106	1208	CYP77A4	cytochrome P450, family 77, subfamily A, polypeptide 4
FvH4_6g05610	2.34303	8.74743e-18	5.24846e-16	Up	185	190	196	41	23	46		disease resistance protein (TIR-NBS-LRR class), putative
FvH4_4g31110	2.34126	0.0078663	0.0286775	Up	18	9	16	3	4	1		Uncharacterised protein family (UPF0497)
FvH4_7g08920	2.33297	6.80343e-17	3.5718e-15	Up	490	737	504	110	119	102		Protein of unknown function (DUF581)
FvH4_7g29093	2.32971	9.72758e-06	8.33206e-05	Up	49	47	32	12	7	6	FAR1	FRS (FAR1 Related Sequences) transcription factor family
FvH4_6g21811	2.32719	0.0056232	0.0216297	Up	29	19	20	7	6	0
FvH4_6g39030	2.32601	1.16556e-05	9.81101e-05	Up	44	71	47	6	11	14		Wall-associated kinase family protein
FvH4_7g30320	2.32594	9.66162e-13	2.92369e-11	Up	313	246	324	97	41	36		Protein of unknown function (DUF3464)
FvH4_7g14110	2.32351	0.00026544	0.00156111	Up	37	18	40	4	5	9	FLS2	Leucine-rich receptor-like protein kinase family protein
FvH4_1g08790	2.32316	3.25721e-05	0.000247029	Up	80	60	155	23	5	30	CYP75B1,D501,TT7	Cytochrome P450 superfamily protein
FvH4_2g22530	2.32229	2.57749e-06	2.56276e-05	Up	72	175	70	24	17	22	ATAUX2-11,IAA4	AUX/IAA transcriptional regulator family protein
FvH4_7g27620	2.32159	1.16526e-05	9.81101e-05	Up	144	332	83	36	26	50	ATTPPA	Haloacid dehalogenase-like hydrolase (HAD) superfamily protein
FvH4_6g11780	2.3172	4.18681e-31	8.57065e-29	Up	1986	2740	2622	491	386	556
FvH4_1g28120	2.31653	1.69599e-22	1.63946e-20	Up	469	690	706	123	113	125	GDH1	glutamate dehydrogenase 1
FvH4_3g20300	2.31497	8.72632e-06	7.58006e-05	Up	59	44	36	7	7	13		NAD(P)-linked oxidoreductase superfamily protein
FvH4_4g23520	2.31113	4.51142e-14	1.60435e-12	Up	305	386	297	49	56	87		Squamosa promoter-binding protein-like (SBP domain) transcription factor family protein
FvH4_6g03790	2.31089	0.0107365	0.037077	Up	68	16	30	9	0	14	ATCYSD1,CYSD1	cysteine synthase D1
FvH4_7g23600	2.3085	6.0187e-09	9.87976e-08	Up	1173	930	2161	189	382	209		Bifunctional inhibitor/lipid-transfer protein/seed storage 2S albumin superfamily protein
FvH4_1g11980	2.30513	3.81803e-05	0.000284165	Up	288	95	195	25	15	73		SAUR-like auxin-responsive protein family
FvH4_6g45050	2.30223	7.19867e-14	2.50872e-12	Up	2270	3194	2550	909	328	407	PSB27	photosystem II family protein
FvH4_3g30360	2.30103	1.7692e-18	1.14317e-16	Up	163	194	208	41	33	37		Serine carboxypeptidase S28 family protein
FvH4_6g30751	2.29681	0.00481531	0.0188951	Up	55	15	313	35	16	23		2-oxoglutarate (2OG) and Fe(II)-dependent oxygenase superfamily protein
FvH4_4g34500	2.29399	2.90752e-08	4.23861e-07	Up	627	1404	1200	403	111	161		Oxidoreductase, zinc-binding dehydrogenase family protein
FvH4_2g25890	2.2917	0.000524957	0.00282357	Up	55	27	18	9	5	6		Protein of unknown function, DUF538
FvH4_6g19280	2.28989	1.43184e-30	2.83574e-28	Up	1148	1560	1709	329	232	318		2-oxoglutarate (2OG) and Fe(II)-dependent oxygenase superfamily protein
FvH4_3g07210	2.28276	0.00188192	0.0084598	Up	17	19	20	4	5	2
FvH4_6g32710	2.28067	6.8011e-11	1.54981e-09	Up	139	111	108	25	14	33
FvH4_5g07260	2.27803	1.85203e-22	1.78322e-20	Up	1791	2585	1680	484	349	393		GDSL-like Lipase/Acylhydrolase superfamily protein
FvH4_1g09090	2.27599	1.17136e-40	4.60232e-38	Up	1963	2082	2260	401	417	426		Protein of unknown function (DUF581)
FvH4_4g22430	2.27256	8.3796e-21	6.71471e-19	Up	501	513	795	149	81	135	GH3.17	Auxin-responsive GH3 family protein
FvH4_2g07770	2.27034	6.60828e-09	1.07462e-07	Up	89	139	220	38	24	28	AHB1,ARATH,GLB1,ATGLB1,GLB1,HB1,NSHB1	hemoglobin 1
FvH4_6g14600	2.27019	1.07613e-05	9.13084e-05	Up	363	91	161	32	27	63		Plant protein 1589 of unknown function
FvH4_2g22790	2.26689	0.0102162	0.0356287	Up	17	16	14	1	6	2
FvH4_6g01390	2.26664	0.000929702	0.00462856	Up	1530	2014	397	365	187	277		GDSL-like Lipase/Acylhydrolase superfamily protein
FvH4_5g01500	2.26545	1.18998e-22	1.16417e-20	Up	440	634	541	126	98	103	ATBAG1,BAG1	BCL-2-associated athanogene 1
FvH4_6g41871	2.26468	1.18571e-13	4.00056e-12	Up	790	1097	604	144	152	207		GDSL-like Lipase/Acylhydrolase superfamily protein
FvH4_1g26560	2.26424	0.00458071	0.0181214	Up	2026	2654	348	449	271	334	AtGolS1,GolS1	galactinol synthase 1
FvH4_4g03650	2.26408	3.0094e-09	5.21772e-08	Up	370	400	360	38	94	87	UGT78D2	UDP-glucosyl transferase 78D2
FvH4_6g28170	2.26403	8.22146e-11	1.84415e-09	Up	3129	2967	1198	510	483	482	ATSRG1,SRG1	senescence-related gene 1
FvH4_1g12560	2.26203	3.78645e-18	2.32337e-16	Up	506	757	614	181	94	113	XERO1	dehydrin xero 1
FvH4_6g07820	2.26106	4.81972e-24	5.51213e-22	Up	1976	2552	2652	422	504	498	SVB	Protein of unknown function, DUF538
FvH4_7g15370	2.2576	1.06773e-07	1.41052e-06	Up	87	111	59	22	14	17	PANB2	Phosphoenolpyruvate carboxylase family protein
FvH4_7g22700	2.2558	9.17581e-13	2.7836e-11	Up	141	95	120	27	20	25	ATEXP4,ATEXPA4,ATHEXP,ALPHA,1.6,EXPA4	expansin A4
FvH4_1g03080	2.25122	1.81614e-07	2.29585e-06	Up	2577	670	2867	337	460	383		Tetratricopeptide repeat (TPR)-like superfamily protein
FvH4_5g08450	2.25096	6.41365e-06	5.74822e-05	Up	37	37	44	8	6	10		disease resistance family protein / LRR family protein
FvH4_5g27330	2.24805	8.30964e-06	7.24964e-05	Up	123	52	71	10	15	24	anac034,ANAC035,LOV1,NAC035	NAC domain containing protein 35
FvH4_5g13112	2.2466	0.00700652	0.0260221	Up	21	9	14	4	2	3	SPPA,SPPA1	signal peptide peptidase
FvH4_3g21130	2.24599	0.00458092	0.0181214	Up	15	17	16	4	1	5		Wound-responsive family protein
FvH4_4g28940	2.2454	4.23646e-06	3.98456e-05	Up	47	51	101	20	8	13		Armadillo/beta-catenin-like repeat family protein
FvH4_2g26970	2.24497	3.21322e-08	4.65087e-07	Up	3767	8508	4458	2127	693	815	NPQ4,PSBS	Chlorophyll A-B binding family protein
FvH4_5g08680	2.24344	1.45371e-08	2.21882e-07	Up	63	75	96	22	14	12
FvH4_2g27560	2.2427	5.33981e-05	0.000383597	Up	68	107	55	11	8	29
FvH4_5g14690	2.23832	4.49316e-18	2.74319e-16	Up	731	860	850	265	120	129	NDF6	NDH dependent flow 6
FvH4_6g46930	2.23502	4.59347e-13	1.45321e-11	Up	175	195	171	58	24	32	AMY3,ATAMY3	alpha-amylase-like 3
FvH4_3g02060	2.22987	3.00584e-14	1.10608e-12	Up	2962	4166	3520	1241	487	558	ATPC1	ATPase, F1 complex, gamma subunit protein
FvH4_2g17950	2.22976	1.04202e-11	2.69465e-10	Up	275	311	329	40	75	68	EPFL9,STOMAGEN	stomagen
FvH4_4g25640	2.22942	2.48457e-08	3.65484e-07	Up	68	89	91	21	19	11
FvH4_7g25840	2.22739	3.42174e-05	0.000257901	Up	78	211	64	30	17	29
FvH4_2g37650	2.2265	0.0112285	0.0384527	Up	30	8	11	3	3	4		Transmembrane amino acid transporter family protein
FvH4_4g24053	2.22641	0.00184278	0.00830068	Up	48	73	34	14	1	19	CYP76C4	cytochrome P450, family 76, subfamily C, polypeptide 4
FvH4_7g12920	2.2263	7.97818e-26	1.07971e-23	Up	552	518	685	171	90	106		Major Facilitator Superfamily with SPX (SYG1/Pho81/XPR1) domain-containing protein
FvH4_4g34740	2.2238	1.60023e-09	2.9156e-08	Up	150	148	136	19	26	44
FvH4_3g08680	2.22367	1.29898e-22	1.26573e-20	Up	333	328	323	61	68	73
FvH4_6g45800	2.22349	8.5976e-09	1.37516e-07	Up	2691	2950	2677	693	197	904		Late embryogenesis abundant protein (LEA) family protein
FvH4_1g29570	2.22231	2.73296e-15	1.15182e-13	Up	1613	1744	1612	315	209	519
FvH4_4g33000	2.21857	4.646e-13	1.46792e-11	Up	259	430	558	91	83	83	TBL2	Plant protein of unknown function (DUF828)
FvH4_5g08940	2.21574	4.91114e-06	4.54887e-05	Up	55	61	51	8	16	10	TPD1	tapetum determinant 1
FvH4_6g10421	2.21384	6.27104e-05	0.000439226	Up	86	82	105	43	8	9		alpha/beta-Hydrolases superfamily protein
FvH4_1g16271	2.21353	0.000651088	0.00340062	Up	31	54	38	8	14	3		HXXXD-type acyl-transferase family protein
FvH4_1g02570	2.21075	8.25524e-12	2.16234e-10	Up	4743	8581	7407	996	1622	1607		Bifunctional inhibitor/lipid-transfer protein/seed storage 2S albumin superfamily protein
FvH4_7g21651	2.20717	0.00561811	0.0216136	Up	21	11	23	2	6	3
FvH4_6g10360	2.19627	1.10225e-06	1.20408e-05	Up	1112	790	249	197	120	148		Protein of unknown function (DUF567)
FvH4_2g05061	2.19379	1.17076e-07	1.53579e-06	Up	58	63	99	14	14	18
FvH4_5g38440	2.18569	7.22503e-14	2.51431e-12	Up	333	462	293	97	74	63
FvH4_6g31980	2.18358	4.18843e-13	1.33722e-11	Up	603	548	747	226	100	87	NDF4	NDH-dependent cyclic electron flow 1
FvH4_7g14470	2.18293	2.15555e-14	8.18066e-13	Up	977	668	1359	319	160	166	ANTR2,PHT4;4	Major facilitator superfamily protein
FvH4_5g36620	2.18111	3.44084e-21	2.86071e-19	Up	1828	2894	2805	712	418	504	APX4,TL29	ascorbate peroxidase 4
FvH4_6g41190	2.17809	3.49635e-09	5.95227e-08	Up	69	95	116	24	17	19		Carbohydrate-binding X8 domain superfamily protein
FvH4_7g23661	2.1757	5.80561e-13	1.81082e-11	Up	324	529	341	95	61	105		UDP-Glycosyltransferase superfamily protein
FvH4_5g03160	2.171	0.0135762	0.0449037	Up	25	9	15	2	6	2	ACS1,AT-ACS1	ACC synthase 1
FvH4_3g28710	2.16515	2.45404e-16	1.19084e-14	Up	4680	6219	4429	1725	763	942		Photosystem II 5 kD protein
FvH4_6g50300	2.16298	1.61573e-06	1.68417e-05	Up	126	141	60	34	16	23	TBL22	TRICHOME BIREFRINGENCE-LIKE 22
FvH4_1g10210	2.16156	7.17516e-06	6.36051e-05	Up	76	154	192	17	37	34	ATGLR3.6,GLR3.6	glutamate receptor 3.6
FvH4_4g19020	2.16078	1.85578e-11	4.63661e-10	Up	320	284	293	42	78	68	MLP423	MLP-like protein 423
FvH4_7g07360	2.15942	9.97636e-29	1.71144e-26	Up	475	394	403	96	81	98	ATGSTU8,GSTU8	glutathione S-transferase TAU 8
FvH4_3g17470	2.15538	1.07883e-21	9.62648e-20	Up	442	531	451	137	89	87	ATSRG1,SRG1	senescence-related gene 1
FvH4_2g14900	2.15482	5.58201e-14	1.97069e-12	Up	1713	1961	1597	647	251	293	ATHM2	Thioredoxin superfamily protein
FvH4_2g17720	2.15359	1.02497e-08	1.61921e-07	Up	150	79	97	26	17	28
FvH4_6g38900	2.15167	2.88721e-17	1.59123e-15	Up	14259	18600	15124	5487	2581	2717	OE23,OEE2,PSBP-1,PSII-P	photosystem II subunit P-1
FvH4_5g21750	2.15053	2.89933e-33	6.79113e-31	Up	2080	1435	1900	515	306	367	LOL1	lsd one like 1
FvH4_6g15920	2.1501	4.44954e-11	1.04423e-09	Up	165	141	128	43	31	21		Wall-associated kinase family protein
FvH4_6g52050	2.14953	6.1749e-09	1.01089e-07	Up	89	124	85	25	16	25		S-adenosyl-L-methionine-dependent methyltransferases superfamily protein
FvH4_3g11800	2.14939	3.18976e-17	1.75006e-15	Up	10551	14720	9692	3720	2008	2120	PSAF	photosystem I subunit F
FvH4_3g36810	2.14405	8.26956e-05	0.000559108	Up	35	45	71	6	13	13	CYP707A2	cytochrome P450, family 707, subfamily A, polypeptide 2
FvH4_5g21680	2.14254	5.79044e-08	8.0054e-07	Up	238	479	281	114	37	79
FvH4_4g31650	2.14015	4.69021e-16	2.19296e-14	Up	416	606	436	144	77	107		NAD(P)-linked oxidoreductase superfamily protein
FvH4_5g28231	2.13885	5.95806e-07	6.84938e-06	Up	68	43	62	14	9	15
FvH4_6g10880	2.13746	1.56809e-10	3.36552e-09	Up	4806	5825	2643	955	673	1356		Thioredoxin superfamily protein
FvH4_2g17220	2.13622	7.3217e-18	4.42572e-16	Up	2495	2978	1757	678	403	549	NPL1,PHOT2	phototropin 2
FvH4_4g03670	2.13502	0.00743654	0.0273605	Up	17	10	30	3	6	3
FvH4_3g15280	2.13449	2.50988e-07	3.09103e-06	Up	510	1836	1069	349	182	251	BAS1,CYP72B1,CYP734A1	Cytochrome P450 superfamily protein
FvH4_6g50600	2.13386	1.27992e-06	1.3711e-05	Up	93	44	75	21	10	16		Protein kinase superfamily protein
FvH4_1g28270	2.13336	0.00118009	0.00567113	Up	31	22	44	10	9	2		Insulinase (Peptidase family M16) family protein
FvH4_2g31210	2.13248	1.37143e-16	6.91676e-15	Up	6313	8068	5964	2344	1017	1296	PSBX	photosystem II subunit X
FvH4_3g04780	2.13124	1.68636e-23	1.81768e-21	Up	438	482	575	107	113	106		NB-ARC domain-containing disease resistance protein
FvH4_3g34610	2.12829	1.1527e-07	1.51537e-06	Up	121	75	186	25	30	27		Leucine-rich repeat transmembrane protein kinase protein
FvH4_2g31130	2.12773	1.55918e-08	2.36352e-07	Up	200	252	212	84	21	49		Chaperone DnaJ-domain superfamily protein
FvH4_6g27760	2.12564	9.78001e-05	0.000648275	Up	90	110	113	50	6	18	ATTPS7,ATTPSA,TPS7	trehalose-phosphatase/synthase 7
FvH4_5g16792	2.12562	0.00481063	0.0188798	Up	28	37	19	11	7	1		Ribonuclease H-like superfamily protein
FvH4_4g22630	2.12431	0.00819053	0.0296598	Up	27	28	7	5	4	5	ORTH2,VIM1	Zinc finger (C3HC4-type RING finger) family protein
FvH4_4g25080	2.12012	1.29399e-18	8.47352e-17	Up	4859	6468	4444	1658	965	971	PSBY,YCF32	photosystem II BY
FvH4_6g29410	2.11744	4.14937e-14	1.48427e-12	Up	531	733	566	212	91	119		alpha/beta-Hydrolases superfamily protein
FvH4_6g45640	2.11489	2.20298e-14	8.33299e-13	Up	388	403	354	128	47	89	TBL19	TRICHOME BIREFRINGENCE-LIKE 19
FvH4_6g35550	2.11212	1.29674e-26	1.83654e-24	Up	2868	3596	4299	957	760	684	GLIP4	GDSL-motif lipase 4
FvH4_6g19350	2.11168	0.000241989	0.00144376	Up	111	51	91	41	9	9		Long-chain fatty alcohol dehydrogenase family protein
FvH4_7g25683	2.10737	1.94775e-07	2.45079e-06	Up	87	55	65	14	15	17		NB-ARC domain-containing disease resistance protein
FvH4_1g13200	2.10696	1.00773e-22	1.0137e-20	Up	914	680	721	235	116	178		alpha/beta-Hydrolases superfamily protein
FvH4_2g05960	2.10491	7.46414e-08	1.01296e-06	Up	1217	3483	1584	694	351	432	ATHNIR,NIR,NIR1	nitrite reductase 1
FvH4_2g28920	2.10254	1.46717e-11	3.7152e-10	Up	2301	4832	3243	698	836	786		Bifunctional inhibitor/lipid-transfer protein/seed storage 2S albumin superfamily protein
FvH4_5g15500	2.10211	2.82496e-18	1.76905e-16	Up	1041	1503	1248	411	210	256		Protein of unknown function (DUF1118)
FvH4_3g11611	2.10133	4.85651e-34	1.20719e-31	Up	1338	1590	1919	404	318	369		Glycosyl hydrolases family 31 protein
FvH4_5g02900	2.09898	2.13106e-05	0.00016976	Up	52	49	45	19	5	10
FvH4_5g32740	2.098	5.60899e-05	0.00040022	Up	117	44	167	40	13	22	RPM1,RPS3	NB-ARC domain-containing disease resistance protein
FvH4_4g10350	2.09691	2.70248e-16	1.29847e-14	Up	269	177	213	57	41	51
FvH4_2g19960	2.09389	2.44383e-18	1.54627e-16	Up	10626	12392	8969	3633	1749	2099	PSAE-2	photosystem I subunit E-2
FvH4_4g35840	2.09354	5.6587e-25	7.06902e-23	Up	1568	1042	1576	299	306	326		NAD(P)-linked oxidoreductase superfamily protein
FvH4_7g19810	2.09137	2.24733e-26	3.16444e-24	Up	1106	1196	921	308	200	234	SCPL27	serine carboxypeptidase-like 27
FvH4_4g29550	2.08963	0.000182831	0.00112469	Up	39	29	36	6	11	6
FvH4_1g09520	2.08674	0.00782973	0.0285655	Up	21	19	51	7	1	13	LRL3	LJRHL1-like 3
FvH4_4g17290	2.08413	1.75755e-13	5.83295e-12	Up	1780	1083	1420	314	200	468		Uncharacterised protein family (UPF0497)
FvH4_2g13410	2.08327	1.60068e-20	1.2418e-18	Up	8504	7015	5970	2363	1120	1555
FvH4_3g25440	2.08158	0.000107544	0.000707474	Up	65	85	150	35	6	30		RNA-binding (RRM/RBD/RNP motifs) family protein
FvH4_4g25500	2.08098	1.2878e-14	5.03546e-13	Up	1058	1825	1727	329	284	444		MATE efflux family protein
FvH4_2g12610	2.08065	0.00994546	0.0348542	Up	1622	2539	1712	137	777	328	LAC14	laccase 14
FvH4_7g17340	2.07914	2.16294e-06	2.19433e-05	Up	294	561	172	75	68	97		SAUR-like auxin-responsive protein family
FvH4_3g39110	2.07782	4.06277e-05	0.000299997	Up	37	39	36	10	5	11	ATNFS1,ATNIFS1,NFS1,NIFS1	nitrogen fixation S (NIFS)-like 1
FvH4_7g09180	2.07701	4.28142e-05	0.000314996	Up	55	33	34	11	8	9		Nucleotide-diphospho-sugar transferase family protein
FvH4_6g29670	2.07652	2.3403e-14	8.78425e-13	Up	836	1169	804	179	213	248	ROD1	phosphatidic acid phosphatase-related / PAP2-related
FvH4_4g20540	2.06904	0.0100617	0.0351856	Up	71	46	16	25	4	4		Mitochondrial transcription termination factor family protein
FvH4_2g25220	2.06735	0.000354814	0.00200586	Up	26	47	32	13	5	7	ATGSTF5,ATGSTF8,GST6,GSTF8	glutathione S-transferase phi 8
FvH4_2g16050	2.0654	0.00318638	0.0133299	Up	52	18	41	4	14	6		Transmembrane amino acid transporter family protein
FvH4_3g04680	2.06266	7.67225e-22	6.94781e-20	Up	677	511	758	190	98	167
FvH4_6g27680	2.06151	9.48251e-13	2.87306e-11	Up	407	477	543	181	68	92	NDF2,NDH45	NDH-dependent cyclic electron flow 1
FvH4_6g30880	2.0588	3.60665e-13	1.15908e-11	Up	1733	882	2061	486	288	309		catalytic LigB subunit of aromatic ring-opening dioxygenase family
FvH4_4g23750	2.05822	9.88189e-14	3.36675e-12	Up	15292	23987	14400	6112	3248	3519	LHCA2	photosystem I light harvesting complex gene 2
FvH4_3g36954	2.05702	1.00058e-07	1.32974e-06	Up	592	570	525	256	58	101		NAD(P)-binding Rossmann-fold superfamily protein
FvH4_7g20870	2.05646	1.28361e-18	8.451e-17	Up	4542	6962	4980	1272	1089	1500	A11,CFI,TT5	Chalcone-flavanone isomerase family protein
FvH4_2g18220	2.05541	0.000915385	0.00456942	Up	93	341	58	39	32	48
FvH4_6g14390	2.05345	0.000463398	0.0025248	Up	25	55	53	14	12	5		DNAse I-like superfamily protein
FvH4_2g34210	2.05167	5.6835e-09	9.38645e-08	Up	154	148	96	41	28	25		Subtilase family protein
FvH4_1g11020	2.04603	7.81322e-40	2.97391e-37	Up	1057	1028	1266	265	240	274	ATPLDDELTA,PLDDELTA	phospholipase D delta
FvH4_5g37520	2.04551	0.000201306	0.00122534	Up	111	27	128	24	18	19		Leucine-rich repeat receptor-like protein kinase family protein
FvH4_6g37070	2.0432	0.00427441	0.0170948	Up	21	40	39	6	2	16
FvH4_3g21320	2.0393	6.87468e-09	1.112e-07	Up	919	900	373	192	162	167		S-locus lectin protein kinase family protein
FvH4_6g13890	2.0388	0.00386678	0.0156834	Up	16	23	16	4	4	5	ATCNGC1,CNGC1	cyclic nucleotide gated channel 1
FvH4_7g19840	2.03741	2.61232e-25	3.3849e-23	Up	1207	1226	1442	286	239	386	SCPL27	serine carboxypeptidase-like 27
FvH4_2g31850	2.03728	1.79483e-19	1.2673e-17	Up	1021	1385	1072	337	190	311	ATZIP4,ZIP4	zinc transporter 4 precursor
FvH4_2g12490	2.03655	1.29779e-11	3.30692e-10	Up	2460	4643	2726	1123	579	699	ATPD	ATP synthase delta-subunit gene
FvH4_6g12370	2.03542	8.29371e-17	4.28949e-15	Up	1920	2835	2316	817	407	493	HCEF1	high cyclic electron flow 1
FvH4_3g14380	2.03255	1.68911e-09	3.05697e-08	Up	223	186	173	30	47	58		Cysteine proteinases superfamily protein
FvH4_4g32750	2.03221	1.25905e-08	1.94609e-07	Up	1612	3256	2357	995	330	476	MLP28	MLP-like protein 28
FvH4_1g09220	2.03183	6.46748e-13	1.9968e-11	Up	1612	1252	2358	360	479	349		Plant invertase/pectin methylesterase inhibitor superfamily protein
FvH4_4g14390	2.03082	2.90266e-08	4.23406e-07	Up	93	69	76	25	12	20	MED33A,RFR1	REF4-related 1
FvH4_2g38740	2.02974	5.66551e-05	0.000403425	Up	66	115	50	30	13	14		SAUR-like auxin-responsive protein family
FvH4_5g14010	2.02955	8.8316e-20	6.4606e-18	Up	5755	6836	7123	1299	1338	1996	CYP75B1,D501,TT7	Cytochrome P450 superfamily protein
FvH4_5g32300	2.02823	3.21362e-10	6.54e-09	Up	171	257	210	77	32	47		Chaperone DnaJ-domain superfamily protein
FvH4_6g01380	2.02798	2.40393e-09	4.24654e-08	Up	11112	14788	5426	2614	2269	2655		GDSL-like Lipase/Acylhydrolase superfamily protein
FvH4_7g30630	2.02438	1.50707e-06	1.58448e-05	Up	671	241	962	116	156	153	SLAH3	SLAC1 homologue 3
FvH4_6g54090	2.0235	7.61497e-28	1.19678e-25	Up	798	560	726	204	141	151
FvH4_6g18500	2.01766	8.77552e-08	1.17651e-06	Up	136	120	183	22	43	36		RmlC-like cupins superfamily protein
FvH4_4g02220	2.01697	1.70646e-17	9.78102e-16	Up	270	317	341	92	71	59	NDH18	NAD(P)H dehydrogenase 18
FvH4_2g14760	2.01625	3.87268e-09	6.55583e-08	Up	492	384	1023	158	154	129	ADH,ADH1,ATADH,ATADH1	alcohol dehydrogenase 1
FvH4_3g03324	2.01612	1.63483e-09	2.96755e-08	Up	107	121	142	24	24	40
FvH4_2g07330	2.01491	5.55818e-12	1.49059e-10	Up	496	781	700	245	121	120		cytochrome b6f complex subunit (petM), putative
FvH4_7g28455	2.01313	0.000315549	0.00181249	Up	137	100	316	89	15	34	CYP704A1	cytochrome P450, family 704, subfamily A, polypeptide 1
FvH4_5g04490	2.00975	9.37032e-09	1.48898e-07	Up	5684	13557	7213	1778	2165	2407	AtGH9C2,GH9C2	glycosyl hydrolase 9C2
FvH4_2g27290	2.00909	0.00468402	0.0184692	Up	23	18	16	8	3	3
FvH4_4g10190	2.00789	2.09716e-21	1.77385e-19	Up	2504	3465	2848	680	689	741	CER3,FLP1,WAX2,YRE	Fatty acid hydroxylase superfamily
FvH4_1g16970	2.00472	5.86144e-25	7.28493e-23	Up	523	521	667	153	136	120		C2H2 and C2HC zinc fingers superfamily protein
FvH4_3g43500	2.00469	0.00593904	0.0226621	Up	17	21	34	12	2	4	BGLU12	beta glucosidase 12
FvH4_7g03910	2.00248	0.000335378	0.00191017	Up	186	97	39	25	28	24	MO1	monooxygenase 1
FvH4_4g27130	2.00178	2.21184e-18	1.40314e-16	Up	350	473	441	103	87	116		Thioesterase superfamily protein
FvH4_6g32260	2.00145	1.48061e-08	2.25563e-07	Up	226	140	175	29	41	58		Protein of unknown function (DUF1677)
FvH4_6g10801	1.99922	1.87103e-09	3.3662e-08	Up	87	92	127	31	22	21	OSH1	gamma interferon responsive lysosomal thiol (GILT) reductase family protein
FvH4_3g33940	1.99592	8.53685e-17	4.40589e-15	Up	2334	1243	2523	589	389	494	RAP2.7,TOE1	related to AP2.7
FvH4_3g45790	1.99481	2.8591e-10	5.87744e-09	Up	1579	1352	670	353	250	284	APUM12,PUM12	pumilio 12
FvH4_3g33880	1.99087	7.32052e-18	4.42572e-16	Up	984	1330	986	352	237	226	NAXT1	nitrate excretion transporter1
FvH4_6g33051	1.99047	0.00395533	0.0160053	Up	196	114	170	4	55	49
FvH4_6g39010	1.9894	1.89498e-15	8.21383e-14	Up	783	606	886	180	121	254	ATTT12,TT12	MATE efflux family protein
FvH4_7g00720	1.98835	2.53784e-16	1.22906e-14	Up	4582	6988	6792	1375	1593	1438	DRT100	Leucine-rich repeat (LRR) family protein
FvH4_6g51300	1.98685	2.97794e-09	5.17423e-08	Up	480	1085	599	220	149	172	LBD25	LOB domain-containing protein 25
FvH4_7g28911	1.9866	4.12589e-05	0.000304289	Up	60	136	79	31	11	28
FvH4_3g34101	1.98633	0.00766136	0.0280273	Up	21	16	12	5	4	3
FvH4_3g03870	1.98545	2.20221e-07	2.74263e-06	Up	108	146	157	57	17	30
FvH4_2g35741	1.98395	0.00814243	0.0295383	Up	25	31	13	3	4	10		Phosphorylase superfamily protein
FvH4_2g27960	1.98359	1.27231e-19	9.16969e-18	Up	737	887	802	269	129	210	NDH-M	subunit NDH-M of NAD(P)H:plastoquinone dehydrogenase complex
FvH4_2g36010	1.98128	8.07479e-17	4.19407e-15	Up	345	432	334	115	68	94		Tetraspanin family protein
FvH4_6g10730	1.9803	6.7218e-06	5.99572e-05	Up	126	111	67	18	31	24	TBL34	TRICHOME BIREFRINGENCE-LIKE 34
FvH4_2g13810	1.97867	1.0241e-06	1.12628e-05	Up	157	350	198	45	63	64		nodulin MtN21 /EamA-like transporter family protein
FvH4_2g00760	1.978	0.000919728	0.00458453	Up	127	76	26	27	12	19		Heavy metal transport/detoxification superfamily protein
FvH4_2g20530	1.97284	6.21527e-21	5.06368e-19	Up	1743	1178	2176	450	379	409		Tetratricopeptide repeat (TPR)-like superfamily protein
FvH4_3g37660	1.97153	0.00081554	0.00414318	Up	17175	39145	14092	8985	4474	4758	AB140,CAB1,CAB140,LHCB1.3	chlorophyll A/B binding protein 1
FvH4_3g09260	1.97039	0.0102382	0.0356901	Up	33	9	22	9	3	4		Uncharacterised protein family (UPF0497)
FvH4_7g01630	1.96994	2.15446e-10	4.54002e-09	Up	365	215	379	123	55	62	SIG4,SIGD	sigma factor 4
FvH4_7g05600	1.96968	2.11361e-32	4.63852e-30	Up	5479	3616	4568	1235	919	1214		alpha/beta-Hydrolases superfamily protein
FvH4_4g10610	1.96907	0.000719807	0.00371573	Up	116	138	231	47	7	70	ATCHITIV,ATEP3,CHIV,EP3	homolog of carrot EP3-3 chitinase
FvH4_2g34430	1.96905	1.37256e-20	1.0751e-18	Up	420	488	426	139	79	117		Thioredoxin superfamily protein
FvH4_7g12550	1.96867	1.59412e-14	6.15418e-13	Up	527	490	367	107	119	113	CYP716A1	cytochrome P450, family 716, subfamily A, polypeptide 1
FvH4_4g32060	1.96813	6.1756e-11	1.4246e-09	Up	856	365	722	151	137	184	ATHB-1,ATHB1,HAT5,HB-1,HD-ZIP-1	homeobox 1
FvH4_6g26660	1.96797	3.78428e-08	5.3941e-07	Up	726	1048	597	336	149	126	ATGLK1,GLK1,GPRI1	GBF's pro-rich region-interacting factor 1
FvH4_4g12170	1.96495	2.16472e-06	2.19444e-05	Up	60	72	93	21	22	12		DNA binding;ATP binding
FvH4_6g19360	1.96464	2.10907e-12	6.06576e-11	Up	438	599	540	204	82	118
FvH4_2g39010	1.96035	0.000258685	0.00152839	Up	57	70	66	12	26	8		glycine-rich protein
FvH4_3g03970	1.95664	1.80802e-12	5.24325e-11	Up	810	420	711	233	114	142
FvH4_5g16741	1.95465	2.20827e-22	2.10954e-20	Up	442	458	434	141	77	120
FvH4_7g04950	1.95353	2.7874e-06	2.74791e-05	Up	51	72	62	14	16	16	ASML1,ATWRI1,WRI,WRI1	Integrase-type DNA-binding superfamily protein
FvH4_6g08000	1.95335	0.000485373	0.00263041	Up	91	92	120	8	19	47	ATNLM2,NIP1;2,NLM2	NOD26-like intrinsic protein 1;2
FvH4_1g11600	1.95147	4.59107e-15	1.87964e-13	Up	418	452	390	139	102	76		Glycosyl hydrolase family 38 protein
FvH4_7g26030	1.94942	1.49264e-06	1.57134e-05	Up	1186	325	687	161	203	166	ATWRKY70,WRKY70	WRKY DNA-binding protein 70
FvH4_2g28831	1.9476	0.00157178	0.00723655	Up	41	33	44	4	16	8		Exostosin family protein
FvH4_3g41600	1.94706	8.40125e-06	7.32216e-05	Up	135	122	81	39	32	14	C2H2,CZF2,ZAT6	zinc finger of Arabidopsis thaliana 6
FvH4_1g08270	1.94676	3.29308e-11	7.85694e-10	Up	2173	2918	1778	914	394	487	PSBX	photosystem II subunit X
FvH4_6g01700	1.94336	0.00144453	0.00674633	Up	49	21	33	7	12	6		Homeodomain-like superfamily protein
FvH4_1g03560	1.94295	1.74202e-10	3.72062e-09	Up	173	133	238	44	48	42		Dynein light chain type 1 family protein
FvH4_4g22090	1.9423	1.13008e-11	2.90694e-10	Up	583	917	1261	286	161	256	EXGT-A1,EXT,XTH4	xyloglucan endotransglucosylase/hydrolase 4
FvH4_4g14940	1.94145	0.000475517	0.00258274	Up	93	277	82	26	43	45		Protein of unknown function (DUF3049)
FvH4_4g23670	1.94131	2.37764e-27	3.61995e-25	Up	8100	8904	7088	2034	1774	2270	LTPG1	glycosylphosphatidylinositol-anchored lipid protein transfer 1
FvH4_6g51140	1.94031	8.45678e-19	5.64403e-17	Up	2611	2120	1763	756	404	511		LRR and NB-ARC domains-containing disease resistance protein
FvH4_2g06590	1.93949	0.00172257	0.00783014	Up	30	24	28	4	10	6
FvH4_7g15083	1.9362	1.20173e-06	1.29663e-05	Up	109	130	93	20	22	42	ATSTE24,STE24	Peptidase family M48 family protein
FvH4_1g05310	1.93616	5.3465e-10	1.05203e-08	Up	532	1011	655	254	168	145	HCF101	ATP binding
FvH4_4g19700	1.93527	0.00215694	0.00953248	Up	134	98	66	9	45	16	MLP423	MLP-like protein 423
FvH4_7g17760	1.93318	1.36862e-12	4.04606e-11	Up	1681	722	1296	368	264	298	APRR5,PRR5	pseudo-response regulator 5
FvH4_6g30430	1.93274	0.00288354	0.0122119	Up	47	45	196	16	15	40		alpha/beta-Hydrolases superfamily protein
FvH4_7g10780	1.93206	3.09656e-33	7.18402e-31	Up	1298	1483	1542	449	274	386		Remorin family protein
FvH4_6g00530	1.93154	5.99523e-16	2.78179e-14	Up	15771	19830	13671	6044	3294	3498	PSAL	photosystem I subunit l
FvH4_5g13890	1.92963	1.78025e-08	2.67697e-07	Up	92	68	87	27	16	20		Concanavalin A-like lectin protein kinase family protein
FvH4_7g23960	1.92778	1.14802e-09	2.14296e-08	Up	1886	2663	2119	975	307	500	SBPASE	sedoheptulose-bisphosphatase
FvH4_5g05880	1.92551	0.000316563	0.00181746	Up	72	157	69	40	26	12	TAR2	tryptophan aminotransferase related 2
FvH4_5g25960	1.92465	0.000303795	0.0017592	Up	35	60	58	7	16	15	ANAC031,CUC3,NAC368	NAC (No Apical Meristem) domain transcriptional regulator superfamily protein
FvH4_4g33970	1.92444	4.5438e-07	5.32917e-06	Up	270	372	159	100	54	57		Plant invertase/pectin methylesterase inhibitor superfamily
FvH4_1g13030	1.92427	8.8315e-20	6.4606e-18	Up	560	738	630	168	155	168		Galactose mutarotase-like superfamily protein
FvH4_2g23220	1.92416	0.014667	0.047958	Up	103	40	31	36	8	3		Bifunctional inhibitor/lipid-transfer protein/seed storage 2S albumin superfamily protein
FvH4_7g20320	1.923	3.50511e-08	5.01966e-07	Up	159	260	180	44	40	70	NAXT1	nitrate excretion transporter1
FvH4_6g09630	1.91922	2.03233e-07	2.54668e-06	Up	162	317	222	95	41	50	STN8	Protein kinase superfamily protein
FvH4_7g24200	1.9183	1.4147e-17	8.20527e-16	Up	5718	6059	3973	1360	1153	1542	AUX1,MAP1,PIR1,WAV5	Transmembrane amino acid transporter family protein
FvH4_3g36950	1.91825	1.60093e-16	8.0244e-15	Up	3677	4235	3435	1452	637	913	PTAC16	plastid transcriptionally active 16
FvH4_6g28640	1.91806	2.282e-17	1.28086e-15	Up	526	682	620	219	120	138	NDF1,NDH48	NDH-dependent cyclic electron flow 1
FvH4_5g29400	1.9178	0.00114781	0.00554133	Up	20	30	48	11	8	6		Acyl-CoA N-acyltransferase with RING/FYVE/PHD-type zinc finger domain
FvH4_1g05100	1.9154	0.00917054	0.0325268	Up	58	25	38	12	1	19	ALDH1A,ALDH2C4,REF1	aldehyde dehydrogenase 2C4
FvH4_5g37240	1.91502	4.63243e-07	5.4279e-06	Up	882	278	705	152	111	210		Ankyrin repeat family protein
FvH4_7g20380	1.91435	4.87892e-06	4.52592e-05	Up	384	401	135	99	59	85	RAP2.7,TOE1	related to AP2.7
FvH4_6g38120	1.9141	3.17539e-05	0.000242029	Up	65	57	90	32	8	16		Leucine-rich repeat receptor-like protein kinase family protein
FvH4_5g22420	1.91386	1.87342e-24	2.21536e-22	Up	3263	3365	3600	981	587	1092		NAD(P)-binding Rossmann-fold superfamily protein
FvH4_3g11560	1.91215	2.21863e-07	2.76025e-06	Up	106	85	140	45	21	20		NagB/RpiA/CoA transferase-like superfamily protein
FvH4_5g28240	1.9116	0.00136812	0.00645254	Up	36	21	24	8	4	9		Exostosin family protein
FvH4_6g08530	1.91108	1.34857e-06	1.43517e-05	Up	99	67	158	33	27	22
FvH4_2g33410	1.91073	5.05123e-07	5.87061e-06	Up	1639	5128	2597	1022	618	853		Gibberellin-regulated family protein
FvH4_4g30360	1.91023	2.17187e-09	3.87028e-08	Up	241	148	272	65	33	73	ATWRKY57,WRKY57	WRKY DNA-binding protein 57
FvH4_7g23550	1.90838	9.97834e-09	1.57839e-07	Up	226	351	559	128	72	95	DAR2	DA1-related protein 2
FvH4_5g14830	1.90631	2.94986e-05	0.000226755	Up	230	362	104	80	54	51	CDF3	cycling DOF factor 3
FvH4_6g10700	1.90568	1.99976e-09	3.58456e-08	Up	392	182	369	76	65	99		MATE efflux family protein
FvH4_3g43503	1.90285	0.000192784	0.00117907	Up	58	47	94	12	10	29	BGLU12	beta glucosidase 12
FvH4_6g49550	1.90156	1.92407e-08	2.87901e-07	Up	239	122	171	38	45	52	AATP1	AAA-ATPase 1
FvH4_3g38260	1.90059	1.59752e-05	0.000130545	Up	748	2007	743	517	199	247
FvH4_1g16171	1.89835	0.00113362	0.00548569	Up	84	264	68	51	18	46		Subtilisin-like serine endopeptidase family protein
FvH4_6g29710	1.8979	1.40352e-08	2.14895e-07	Up	1979	703	1841	523	270	384	PIFI	post-illumination chlorophyll fluorescence increase
FvH4_1g26780	1.89568	3.55351e-10	7.18368e-09	Up	250	139	275	56	50	64
FvH4_5g31770	1.89481	5.80062e-05	0.000411123	Up	82	122	47	28	18	21		Major facilitator superfamily protein
FvH4_3g15610	1.89333	0.0120826	0.0408341	Up	35	9	19	5	6	5		NAC (No Apical Meristem) domain transcriptional regulator superfamily protein
FvH4_6g45350	1.89331	6.0715e-23	6.21436e-21	Up	1583	1580	2149	473	346	564
FvH4_6g13080	1.89285	0.0118995	0.040316	Up	20	92	23	12	6	19		Regulator of chromosome condensation (RCC1) family protein
FvH4_6g52900	1.89233	0.00333508	0.0138309	Up	37	21	29	3	8	11	LHT1	lysine histidine transporter 1
FvH4_6g29850	1.88886	1.1568e-17	6.79028e-16	Up	3235	1910	3584	960	619	695		Tetratricopeptide repeat (TPR)-like superfamily protein
FvH4_4g35560	1.88865	7.7261e-12	2.0281e-10	Up	1007	1603	993	295	316	329	ATGSTU18,GST29,GSTU18	glutathione S-transferase TAU 18
FvH4_1g22260	1.88661	3.67997e-09	6.24262e-08	Up	206	296	210	94	50	47
FvH4_7g17800	1.88637	7.03359e-08	9.57732e-07	Up	2289	4195	2792	1434	498	626	PSAP,PSI-P,PTAC8,TMP14	photosystem I P subunit
FvH4_6g25100	1.88609	0.002988	0.0125952	Up	33	51	192	22	27	20
FvH4_4g19710	1.88349	1.60472e-09	2.92035e-08	Up	442	312	371	64	101	122	MLP423	MLP-like protein 423
FvH4_2g04460	1.88322	1.76855e-12	5.14104e-11	Up	556	458	468	109	96	183	AKN1,APK,APK1,ATAKN1	APS kinase
FvH4_2g17930	1.88123	1.92147e-12	5.54585e-11	Up	626	686	479	216	144	117
FvH4_3g38510	1.87987	0.000500838	0.00270639	Up	41	37	26	13	5	10	ATPDR3,PDR3	pleiotropic drug resistance 3
FvH4_3g45810	1.87982	1.07684e-10	2.37391e-09	Up	380	214	378	84	93	72	ATWRKY57,WRKY57	WRKY DNA-binding protein 57
FvH4_1g17980	1.87915	1.1795e-07	1.5456e-06	Up	219	101	152	39	33	51
FvH4_5g37150	1.87756	2.71639e-10	5.60299e-09	Up	431	467	907	162	123	186	GF14,IOTA,GRF12	general regulatory factor 12
FvH4_7g25560	1.87726	4.03609e-23	4.21971e-21	Up	700	739	676	177	175	202		Major facilitator superfamily protein
FvH4_1g22660	1.87581	0.00871088	0.0311642	Up	22	12	19	7	4	3
FvH4_7g22004	1.87563	0.00833146	0.0300807	Up	28	11	28	5	8	4		NB-ARC domain-containing disease resistance protein
FvH4_6g07730	1.87348	9.81942e-06	8.40186e-05	Up	300	167	98	52	40	58		RNA ligase/cyclic nucleotide phosphodiesterase family protein
FvH4_3g45781	1.87332	2.08637e-10	4.40798e-09	Up	932	1656	991	434	220	324	ZKT	protein containing PDZ domain, a K-box domain, and a TPR region
FvH4_5g28030	1.87325	5.99528e-06	5.4165e-05	Up	60	101	134	33	16	30	AMC1,ATMC1,ATMCPB1,LOL3,MCP1B	metacaspase 1
FvH4_2g34900	1.87199	1.33868e-10	2.89611e-09	Up	276	397	474	89	111	97	scpl40	serine carboxypeptidase-like 40
FvH4_7g28930	1.87108	1.62832e-24	1.93493e-22	Up	1414	1126	1398	402	235	414		Per1-like family protein
FvH4_2g33380	1.86988	2.98252e-05	0.000229048	Up	45	57	102	23	14	17		ARM-repeat/Tetratricopeptide repeat (TPR)-like protein
FvH4_5g17300	1.86959	2.47089e-15	1.0468e-13	Up	3747	3837	4547	1685	770	836	NMT1,PEAMT,XPL1	S-adenosyl-L-methionine-dependent methyltransferases superfamily protein
FvH4_6g40220	1.86947	1.07291e-17	6.35916e-16	Up	4040	3109	6081	1390	964	1126	ADG1,APS1	ADP glucose pyrophosphorylase 1
FvH4_7g10340	1.86893	0.000142468	0.000900834	Up	105	60	38	21	16	17	UCC2	uclacyanin 2
FvH4_2g10390	1.86685	0.0132071	0.0439816	Up	9313	35269	11206	8074	3435	4232	FBA2	fructose-bisphosphate aldolase 2
FvH4_5g20141	1.86656	4.71877e-53	3.83164e-50	Up	3354	3372	3931	1082	841	900
FvH4_5g22540	1.86654	0.0019151	0.00858674	Up	29	16	31	8	6	6		DNA/RNA polymerases superfamily protein
FvH4_6g14170	1.86617	1.09262e-05	9.24815e-05	Up	1160	1238	427	173	255	316		NAD(P)-binding Rossmann-fold superfamily protein
FvH4_1g02350	1.86432	0.0131493	0.0438369	Up	13	59	20	10	9	6
FvH4_5g26100	1.86029	8.59216e-12	2.24818e-10	Up	398	695	525	158	138	137		Photosystem II reaction center PsbP family protein
FvH4_7g20800	1.86025	4.91679e-10	9.69821e-09	Up	1247	710	1269	330	155	384		ABC-2 type transporter family protein
FvH4_7g14170	1.86023	1.52511e-05	0.000125301	Up	130	299	131	48	54	48		Bestrophin-like protein
FvH4_2g19020	1.85731	9.85822e-09	1.56139e-07	Up	211	170	273	41	65	63		Leucine-rich repeat protein kinase family protein
FvH4_3g40350	1.85649	1.86301e-11	4.64512e-10	Up	308	512	380	122	81	123		nodulin MtN21 /EamA-like transporter family protein
FvH4_2g40350	1.85178	2.1361e-08	3.17482e-07	Up	342	248	310	53	99	80	HOS3-1	GNS1/SUR4 membrane protein family
FvH4_2g00353	1.85168	8.63802e-05	0.000581116	Up	189	172	62	56	29	32		SWAP (Suppressor-of-White-APricot)/surp domain-containing protein
FvH4_1g11730	1.85144	1.50784e-23	1.64713e-21	Up	6861	7280	7260	2737	1450	1668	ATLFNR1,FNR1	ferredoxin-NADP(+)-oxidoreductase 1
FvH4_6g08070	1.85012	3.12225e-11	7.48603e-10	Up	248	377	279	108	67	72		GDSL-like Lipase/Acylhydrolase superfamily protein
FvH4_2g35410	1.84658	5.00019e-14	1.77299e-12	Up	268	286	306	75	86	67		Polyketide cyclase/dehydrase and lipid transport superfamily protein
FvH4_3g16940	1.84623	6.10572e-07	7.00261e-06	Up	126	106	220	60	25	38
FvH4_7g15020	1.84608	6.84585e-07	7.77459e-06	Up	120	75	91	32	14	32		UDP-Glycosyltransferase superfamily protein
FvH4_3g42040	1.84591	1.14034e-09	2.13026e-08	Up	124	144	173	39	28	52	ATSBT5.4,SBT5.4	Subtilase family protein
FvH4_7g31720	1.84499	4.17071e-09	7.0359e-08	Up	585	1004	526	263	146	179		Acyl-CoA N-acyltransferases (NAT) superfamily protein
FvH4_7g17440	1.84474	1.71705e-09	3.10062e-08	Up	1088	1941	949	413	299	383	KCS1	3-ketoacyl-CoA synthase 1
FvH4_5g03334	1.84397	0.00208923	0.00927195	Up	56	28	21	9	10	9		Late embryogenesis abundant (LEA) hydroxyproline-rich glycoprotein family
FvH4_4g16670	1.84282	1.25966e-13	4.23247e-12	Up	642	718	468	200	121	182	PPDK	pyruvate orthophosphate dikinase
FvH4_7g34110	1.84212	0.0012745	0.00607808	Up	71	122	93	57	8	18
FvH4_1g11810	1.8401	6.60922e-37	2.01251e-34	Up	10727	9807	11757	3331	2108	3356	F3'H,F3H,TT6	flavanone 3-hydroxylase
FvH4_5g11700	1.83893	2.13377e-06	2.16848e-05	Up	113	109	65	35	21	23	KAS,I,KAS1	3-ketoacyl-acyl carrier protein synthase I
FvH4_3g00481	1.83888	0.0098236	0.0345066	Up	22	20	35	7	11	2
FvH4_3g36920	1.83444	3.37837e-08	4.84957e-07	Up	10983	4771	9290	3756	1407	1792	RCA	rubisco activase
FvH4_7g12581	1.83421	3.32999e-06	3.21389e-05	Up	76	81	121	34	26	15		D-isomer specific 2-hydroxyacid dehydrogenase family protein
FvH4_1g19690	1.8331	1.69777e-18	1.10287e-16	Up	1838	2570	1899	625	479	626	PAS2,PEP	Protein-tyrosine phosphatase-like, PTPLA
FvH4_6g13090	1.83294	2.15787e-16	1.05342e-14	Up	4393	2251	3885	1065	810	958	LHW	transcription factor-related
FvH4_4g35800	1.83284	1.76657e-18	1.14317e-16	Up	2754	2341	2559	756	446	902	NRT1.7	nitrate transporter 1.7
FvH4_4g37190	1.83149	0.00188933	0.00848839	Up	26	25	36	7	11	5		GRAM domain-containing protein / ABA-responsive protein-related
FvH4_6g31650	1.831	4.67365e-10	9.24108e-09	Up	1087	452	917	270	196	195		Sulfite exporter TauE/SafE family protein
FvH4_5g38071	1.8249	0.0108124	0.0372758	Up	19	28	23	10	1	9
FvH4_5g36540	1.82429	1.43043e-06	1.51173e-05	Up	670	412	1236	329	124	189		NAD(P)-binding Rossmann-fold superfamily protein
FvH4_4g01000	1.82418	2.97452e-20	2.25029e-18	Up	447	557	602	178	125	138	IQD19	IQ-domain 19
FvH4_6g15150	1.82412	4.32781e-10	8.63436e-09	Up	248	367	233	91	73	70
FvH4_2g16940	1.82285	3.66916e-07	4.38874e-06	Up	1207	2145	1823	290	577	501	XCP1	xylem cysteine peptidase 1
FvH4_1g05810	1.82118	2.40486e-06	2.40882e-05	Up	134	202	96	52	34	35		alpha/beta-Hydrolases superfamily protein
FvH4_5g31620	1.82035	4.0099e-12	1.10125e-10	Up	512	285	406	146	93	91		alpha/beta-Hydrolases superfamily protein
FvH4_5g37730	1.81939	1.15853e-10	2.53793e-09	Up	157	158	257	59	44	53
FvH4_1g01840	1.81938	2.92902e-06	2.87358e-05	Up	131	203	194	29	55	57
FvH4_7g16990	1.81893	2.50093e-09	4.40192e-08	Up	1130	687	990	279	134	367	ATMYB4,MYB4	myb domain protein 4
FvH4_3g19750	1.81754	3.25845e-06	3.1561e-05	Up	96	64	91	17	19	32		GDSL-like Lipase/Acylhydrolase superfamily protein
FvH4_7g04260	1.81739	0.00216996	0.00957959	Up	90	34	103	35	20	7
FvH4_7g06000	1.8159	0.00183235	0.00826898	Up	47	29	34	6	15	8		Protein kinase superfamily protein
FvH4_6g43220	1.81471	2.16655e-06	2.19447e-05	Up	1196	1285	428	329	220	271		MATE efflux family protein
FvH4_1g00500	1.81319	2.45531e-11	5.97086e-10	Up	609	881	635	285	128	192
FvH4_5g27930	1.81223	2.1842e-06	2.2096e-05	Up	110	156	102	28	41	31		Core-2/I-branching beta-1,6-N-acetylglucosaminyltransferase family protein
FvH4_4g32430	1.80952	7.60655e-58	7.41182e-55	Up	3564	3177	3459	1023	788	1005		TPX2 (targeting protein for Xklp2) protein family
FvH4_6g23800	1.80948	5.58569e-11	1.29711e-09	Up	7172	10967	6139	3127	1841	1923	ABAR,CCH,CCH1,CHLH,GUN5	magnesium-chelatase subunit chlH, chloroplast, putative / Mg-protoporphyrin IX chelatase, putative (CHLH)
FvH4_2g23570	1.80936	3.8152e-08	5.43498e-07	Up	981	1482	1187	594	215	245	CSP41A	chloroplast stem-loop binding protein of 41 kDa
FvH4_7g26920	1.80769	1.51217e-06	1.58915e-05	Up	1632	460	1296	285	296	327	ATERF-1,ERF-1	ethylene responsive element binding factor 1
FvH4_6g21790	1.80726	8.20163e-05	0.000555285	Up	56	85	85	13	17	32
FvH4_5g02642	1.80662	3.30107e-11	7.8683e-10	Up	183	138	139	47	39	41		NAD(P)-binding Rossmann-fold superfamily protein
FvH4_6g09200	1.8066	0.00205817	0.00915243	Up	30	25	20	9	5	7	AtSAM1,MAT1,SAM-1,SAM1	S-adenosylmethionine synthetase 1
FvH4_5g33530	1.80633	1.80095e-16	8.88079e-15	Up	4894	6186	6387	1971	1010	1955	AAP6	amino acid permease 6
FvH4_7g14990	1.80562	0.00089301	0.00447029	Up	59	147	89	37	9	40		Protein of unknown function (DUF604)
FvH4_2g31240	1.80198	0.0110817	0.0379889	Up	14	17	22	7	2	6	ATMSL10,MSL10	mechanosensitive channel of small conductance-like 10
FvH4_1g12280	1.80145	8.76652e-16	3.99911e-14	Up	4350	6070	4554	1337	1156	1686	ALDH3F1	aldehyde dehydrogenase 3F1
FvH4_3g12280	1.80117	1.67962e-12	4.91772e-11	Up	841	478	923	276	167	179	EXL1	EXORDIUM like 1
FvH4_2g23871	1.8008	4.30124e-06	4.03933e-05	Up	88	114	69	30	16	31	DVL8,RTFL7	ROTUNDIFOLIA like 7
FvH4_3g29980	1.80028	1.77116e-32	3.92231e-30	Up	5776	6820	6086	1952	1566	1685	ATCSLA02,ATCSLA2,CSLA02,CSLA2	cellulose synthase-like A02
FvH4_6g12870	1.79965	0.000363604	0.00205175	Up	163	213	109	19	60	51		lectin protein kinase family protein
FvH4_1g17950	1.79947	1.29866e-09	2.40574e-08	Up	146	153	120	52	32	34
FvH4_2g40900	1.79725	1.11126e-10	2.44538e-09	Up	280	343	227	86	80	71		HXXXD-type acyl-transferase family protein
FvH4_7g12950	1.79638	1.0399e-09	1.95916e-08	Up	1449	693	763	273	217	316		UDP-N-acetylglucosamine (UAA) transporter family
FvH4_6g16250	1.79636	1.7332e-23	1.85995e-21	Up	902	833	1243	296	236	292		UDP-Glycosyltransferase superfamily protein
FvH4_6g20610	1.79479	0.00285089	0.0120926	Up	71	103	25	23	10	25	AtbZIP70,bZIP70	basic leucine-zipper 70
FvH4_3g38680	1.79412	7.35108e-16	3.37872e-14	Up	432	408	425	134	125	91	ATPLC2,PLC2	phospholipase C 2
FvH4_6g13800	1.79354	0.000915953	0.00457132	Up	49	53	40	6	13	20	ATCNGC1,CNGC1	cyclic nucleotide gated channel 1
FvH4_4g34970	1.78988	4.71036e-12	1.27778e-10	Up	156	132	188	54	38	41	ATCYCD1;1,CYCD1;1	CYCLIN D1;1
FvH4_6g33070	1.78917	1.90571e-05	0.00015377	Up	111	165	202	82	25	32	ATMRP6,MRP6	multidrug resistance-associated protein 6
FvH4_5g28561	1.78777	1.09508e-09	2.05359e-08	Up	202	159	256	58	65	46	TPX2	targeting protein for XKLP2
FvH4_1g16080	1.7849	8.51576e-10	1.62574e-08	Up	879	1396	730	349	218	299	ABA1,ATABA1,ATZEP,IBS3,LOS6,NPQ2,ZEP	zeaxanthin epoxidase (ZEP) (ABA1)
FvH4_6g54460	1.7807	3.10393e-09	5.35115e-08	Up	10215	18311	13197	6270	2737	3218	GAPA-2	glyceraldehyde 3-phosphate dehydrogenase A subunit 2
FvH4_6g47952	1.7805	3.06764e-05	0.000234771	Up	49	74	64	25	10	19		DEA(D/H)-box RNA helicase family protein
FvH4_7g01780	1.78022	0.000878234	0.00440692	Up	80	38	82	10	14	31		transcriptional factor B3 family protein
FvH4_5g38000	1.77931	1.10993e-19	8.07103e-18	Up	7416	9258	9058	2308	1957	2994	ACC1,AT-ACC1,EMB22,GK,PAS3	acetyl-CoA carboxylase 1
FvH4_5g19130	1.77724	1.04275e-10	2.30503e-09	Up	120	143	160	46	31	43		formyltetrahydrofolate deformylase, putative
FvH4_3g32270	1.77641	9.78644e-05	0.000648525	Up	73	94	81	12	29	27
FvH4_6g31040	1.77613	9.81727e-08	1.3054e-06	Up	329	553	869	206	115	178	SULTR3;4	sulfate transporter 3;4
FvH4_6g46740	1.77447	0.000313422	0.00180155	Up	179	321	251	26	83	96		HXXXD-type acyl-transferase family protein
FvH4_7g15510	1.7742	0.00363139	0.0148499	Up	22	18	27	7	4	8		S-adenosyl-L-methionine-dependent methyltransferases superfamily protein
FvH4_3g20740	1.77359	6.97753e-09	1.12789e-07	Up	291	501	438	176	84	98		Cyclophilin-like peptidyl-prolyl cis-trans isomerase family protein
FvH4_2g31640	1.77183	1.21138e-08	1.87837e-07	Up	662	340	539	114	165	142	EDA39	calmodulin-binding family protein
FvH4_6g13160	1.77135	6.40574e-05	0.00044763	Up	292	120	279	111	27	64	RCA	rubisco activase
FvH4_2g31211	1.76981	5.423e-09	8.9928e-08	Up	563	974	516	231	178	183	ATMSL10,MSL10	mechanosensitive channel of small conductance-like 10
FvH4_7g02633	1.76857	2.17601e-05	0.000172664	Up	205	204	94	66	47	32	ANN3,ANNAT3	annexin 3
FvH4_1g04500	1.76704	1.68278e-22	1.63317e-20	Up	1036	1256	1026	370	267	315
FvH4_4g36070	1.76457	5.17432e-08	7.19032e-07	Up	81	80	97	24	23	26		basic helix-loop-helix (bHLH) DNA-binding superfamily protein
FvH4_2g15960	1.76109	0.000114893	0.000749544	Up	177	224	74	61	29	51		Protein kinase protein with adenine nucleotide alpha hydrolases-like domain
FvH4_4g04120	1.75917	2.35338e-17	1.31487e-15	Up	5117	6931	8780	2076	1706	2147
FvH4_2g40090	1.75644	1.48886e-08	2.26679e-07	Up	513	807	432	234	120	165	JAC1	J-domain protein required for chloroplast accumulation response 1
FvH4_6g26030	1.7547	0.00298623	0.0125899	Up	40259	109028	62149	35389	12858	15893	RBCS1A	ribulose bisphosphate carboxylase small chain 1A
FvH4_6g28200	1.7532	4.107e-12	1.12665e-10	Up	531	407	340	123	97	148	ADAP	ARIA-interacting double AP2 domain protein
FvH4_1g28960	1.75318	3.04207e-17	1.67279e-15	Up	10338	13739	11561	4788	2574	3116	ACSF,CHL27,CRD1	dicarboxylate diiron protein, putative (Crd1)
FvH4_3g20810	1.75173	0.0024406	0.0105943	Up	63	50	46	26	3	19
FvH4_3g29400	1.74982	4.88922e-05	0.000353942	Up	85	109	84	28	12	42	ATKCO1,ATTPK1,KCO1,TPK1	Outward rectifying potassium channel protein
FvH4_5g12670	1.74936	1.37742e-12	4.06713e-11	Up	746	488	826	261	180	149		Duplicated homeodomain-like superfamily protein
FvH4_6g32640	1.74779	1.47427e-16	7.4048e-15	Up	7340	9803	7156	2329	1984	2728		GDSL-like Lipase/Acylhydrolase superfamily protein
FvH4_6g25090	1.74765	5.00754e-08	6.98247e-07	Up	178	152	171	57	24	66	BOP2	Ankyrin repeat family protein / BTB/POZ domain-containing protein
FvH4_7g20350	1.74338	1.40294e-05	0.000116283	Up	110	285	184	54	49	66	NAXT1	nitrate excretion transporter1
FvH4_6g05590	1.74156	9.70938e-08	1.29246e-06	Up	179	159	161	45	61	35	JK218,NPH3,RPT3	Phototropic-responsive NPH3 family protein
FvH4_1g26340	1.74151	0.00200279	0.0089241	Up	101	203	64	18	37	51	ATRL6,RL6,RSM3	RAD-like 6
FvH4_3g21500	1.74098	9.50923e-09	1.51007e-07	Up	406	268	251	79	101	82		Protein of unknown function, DUF538
FvH4_1g09560	1.74085	6.80059e-06	6.05934e-05	Up	620	524	486	75	185	193		Plant invertase/pectin methylesterase inhibitor superfamily
FvH4_7g26330	1.73961	6.85469e-10	1.32524e-08	Up	449	218	325	112	75	100		DNA-binding bromodomain-containing protein
FvH4_5g02960	1.73813	5.9827e-33	1.34943e-30	Up	3120	3055	2807	910	749	948	BEL1	POX (plant homeobox) family protein
FvH4_6g09980	1.73752	1.47439e-14	5.72826e-13	Up	39417	47860	65712	14808	10962	18617	LTP3	lipid transfer protein 3
FvH4_6g08450	1.73693	2.25423e-09	4.00241e-08	Up	551	447	281	137	106	131	ATRNS1,RNS1	ribonuclease 1
FvH4_6g13360	1.73641	1.37076e-08	2.10276e-07	Up	2361	1106	2132	841	390	416
FvH4_6g16240	1.73478	7.0286e-09	1.13539e-07	Up	110	100	136	40	33	27	PKP-ALPHA,PKP1	Pyruvate kinase family protein
FvH4_4g34690	1.73323	1.77082e-13	5.86104e-12	Up	2247	1440	1755	669	323	619	CCD4,NCED4	nine-cis-epoxycarotenoid dioxygenase 4
FvH4_7g04070	1.73142	0.00887894	0.0316446	Up	1543	723	3275	384	664	461		alpha/beta-Hydrolases superfamily protein
FvH4_7g33990	1.73114	1.91307e-14	7.33894e-13	Up	3055	3795	4445	1046	812	1439	4CL3	4-coumarate:CoA ligase 3
FvH4_7g00060	1.73086	3.72635e-12	1.02802e-10	Up	247	364	364	102	88	94		Bifunctional inhibitor/lipid-transfer protein/seed storage 2S albumin superfamily protein
FvH4_3g19170	1.72971	1.51108e-11	3.81054e-10	Up	417	341	603	179	111	107
FvH4_4g25350	1.72941	4.11062e-05	0.000303347	Up	4296	3259	1041	1132	675	767	CYP86C1	cytochrome P450, family 86, subfamily C, polypeptide 1
FvH4_2g39850	1.72787	1.27121e-07	1.65509e-06	Up	1660	602	1538	346	333	403		Sec14p-like phosphatidylinositol transfer family protein
FvH4_5g15110	1.72772	0.00130783	0.00621271	Up	183	37	101	44	22	28	ATGSTU10,GSTU10	glutathione S-transferase TAU 10
FvH4_6g38930	1.72598	5.07254e-12	1.36992e-10	Up	660	718	608	299	134	165		NAD(P)-linked oxidoreductase superfamily protein
FvH4_7g29020	1.72482	1.76605e-07	2.24068e-06	Up	210	310	250	123	46	65	crr1	Dihydrodipicolinate reductase, bacterial/plant
FvH4_3g00830	1.72432	5.01385e-11	1.16878e-09	Up	265	235	179	75	57	68		Cystatin/monellin superfamily protein
FvH4_2g40120	1.72354	6.00604e-05	0.00042322	Up	2526	2191	620	639	476	476	ATSUC2,SUC2,SUT1	sucrose-proton symporter 2
FvH4_5g11040	1.72231	4.42659e-05	0.000324599	Up	63	132	100	29	33	24	AtENODL8,ENODL8	early nodulin-like protein 8
FvH4_5g03420	1.72126	0.00820908	0.0297093	Up	20	14	25	5	6	6		Late embryogenesis abundant (LEA) hydroxyproline-rich glycoprotein family
FvH4_3g08710	1.721	7.0006e-10	1.35238e-08	Up	452	273	336	154	70	93		Drought-responsive family protein
FvH4_4g00470	1.72086	4.16991e-12	1.14134e-10	Up	175	214	204	75	46	55	PTAC5	plastid transcriptionally active 5
FvH4_3g32000	1.72077	2.20992e-25	2.8788e-23	Up	705	657	616	229	155	201	ARF10	auxin response factor 10
FvH4_7g15760	1.7176	1.36221e-16	6.88452e-15	Up	4222	5063	3930	1804	1034	1134
FvH4_3g06860	1.71593	5.76838e-07	6.64073e-06	Up	74	85	109	34	24	21		Leucine-rich repeat transmembrane protein kinase
FvH4_3g04760	1.71503	1.14683e-24	1.38301e-22	Up	871	709	708	245	196	233		alpha 1,4-glycosyltransferase family protein
FvH4_4g12140	1.71303	2.42395e-10	5.06844e-09	Up	1932	1145	1391	529	253	559	PME61	pectin methylesterase 61
FvH4_1g27440	1.7118	1.9793e-05	0.000158709	Up	2445	802	2309	789	524	308	AAE12	acyl activating enzyme 12
FvH4_2g40541	1.71062	5.60552e-15	2.27584e-13	Up	335	450	464	130	110	129		Transducin/WD40 repeat-like superfamily protein
FvH4_7g34280	1.70923	1.98636e-15	8.51897e-14	Up	783	881	847	361	172	228	RPOD1,SIG1,SIG2,SIGA,SIGB	sigma factor A
FvH4_6g12230	1.70826	0.000339224	0.00192892	Up	103	60	76	25	9	38		Nucleotide-sugar transporter family protein
FvH4_4g19010	1.70738	4.42168e-15	1.81946e-13	Up	7351	8997	10434	3723	2250	2052	MLP423	MLP-like protein 423
FvH4_6g51141	1.70404	2.78255e-07	3.39593e-06	Up	316	358	226	145	62	70
FvH4_5g15530	1.70266	3.88596e-06	3.68049e-05	Up	145	284	173	89	44	52		Integral membrane HPP family protein
FvH4_5g03670	1.70243	7.60087e-07	8.5444e-06	Up	284	489	484	208	88	90		Uncharacterized protein family (UPF0016)
FvH4_1g21020	1.69926	2.68978e-08	3.93532e-07	Up	434	601	412	113	163	148		Exostosin family protein
FvH4_3g13341	1.69831	1.17701e-08	1.83208e-07	Up	239	326	372	135	53	99	AtCEST,CEST
FvH4_6g30760	1.69794	0.00284602	0.0120761	Up	184	50	352	92	36	47		2-oxoglutarate (2OG) and Fe(II)-dependent oxygenase superfamily protein
FvH4_4g19850	1.6955	1.07305e-08	1.68424e-07	Up	225	260	233	90	38	92		Peroxidase family protein
FvH4_3g30201	1.69457	0.00602627	0.0229411	Up	209	100	30	51	26	27	AGO5	Argonaute family protein
FvH4_7g18870	1.6933	0.000112328	0.000734187	Up	1069	860	2279	811	242	245
FvH4_5g14630	1.69186	5.26692e-15	2.14194e-13	Up	3557	4834	4463	1836	977	1125	EMB2728,RPE	D-ribulose-5-phosphate-3-epimerase
FvH4_1g04790	1.6916	0.0003003	0.0017405	Up	79	108	82	13	28	38
FvH4_2g06880	1.69152	3.85949e-12	1.06354e-10	Up	1040	1049	735	372	257	227		Homeodomain-like superfamily protein
FvH4_5g04260	1.69117	0.00369571	0.0150724	Up	40	20	39	17	7	6		NAD(P)-binding Rossmann-fold superfamily protein
FvH4_1g22510	1.69053	0.000413786	0.00229449	Up	64	50	151	31	17	31		ACT domain-containing small subunit of acetolactate synthase protein
FvH4_6g28380	1.68869	0.000424578	0.00234582	Up	30	60	55	18	12	14		Leucine-rich receptor-like protein kinase family protein
FvH4_6g13610	1.68754	2.25607e-15	9.62482e-14	Up	5306	7618	6834	1863	1924	2102	ATEXP4,ATEXPA4,ATHEXP,ALPHA,1.6,EXPA4	expansin A4
FvH4_6g45700	1.68737	0.000305151	0.001764	Up	55	42	53	20	6	20		Protein of unknown function (DUF1262)
FvH4_7g28452	1.68737	0.000305721	0.00176576	Up	84	92	47	18	28	20	CYP704A2	cytochrome P450, family 704, subfamily A, polypeptide 2
FvH4_7g23000	1.68693	2.45479e-15	1.04179e-13	Up	494	651	555	220	140	158		Tetratricopeptide repeat (TPR)-like superfamily protein
FvH4_6g30050	1.68628	0.00992577	0.0347952	Up	29	15	25	12	5	4		Disease resistance protein (CC-NBS-LRR class) family
FvH4_4g36960	1.68436	4.50389e-06	4.2117e-05	Up	313	171	228	55	48	110
FvH4_7g24220	1.6827	4.95565e-09	8.26846e-08	Up	572	292	671	180	138	138	ATEGY2,EGY2	ethylene-dependent gravitropism-deficient and yellow-green-like 2
FvH4_7g28970	1.67979	4.45795e-07	5.24616e-06	Up	454	201	481	158	76	111		TraB family protein
FvH4_2g22470	1.6789	4.92715e-13	1.55272e-11	Up	10004	12318	8789	4543	2452	2658	PSBW	photosystem II reaction center W
FvH4_1g08080	1.67712	4.95846e-06	4.58747e-05	Up	118	184	200	51	29	74		hydroxyproline-rich glycoprotein family protein
FvH4_3g26950	1.67596	3.77653e-06	3.58939e-05	Up	244	405	427	188	75	74
FvH4_2g37930	1.67542	2.17163e-14	8.22721e-13	Up	1940	2103	2661	1000	506	561	ATCDSP32,CDSP32	chloroplastic drought-induced stress protein of 32 kD
FvH4_2g14370	1.67521	3.68279e-05	0.000275446	Up	491	835	529	99	182	273	ATTT12,TT12	MATE efflux family protein
FvH4_5g16950	1.6738	2.79146e-13	9.03053e-12	Up	338	355	394	160	82	93
FvH4_3g07071	1.67196	2.13461e-17	1.20648e-15	Up	1145	1255	940	416	289	321	ATNLM2,NIP1;2,NLM2	NOD26-like intrinsic protein 1;2
FvH4_2g17500	1.66987	1.58923e-05	0.000130087	Up	184	398	228	130	56	71		alpha/beta-Hydrolases superfamily protein
FvH4_5g28820	1.66695	1.04417e-07	1.3824e-06	Up	5688	10107	6267	3610	1613	1784	ATFD2,FED,A	2Fe-2S ferredoxin-like superfamily protein
FvH4_2g18040	1.66581	1.83391e-06	1.88896e-05	Up	347	663	472	121	116	218	AGC2,AGC2-1,AtOXI1,OXI1	AGC (cAMP-dependent, cGMP-dependent and protein kinase C) kinase family protein
FvH4_2g23371	1.66153	0.000307867	0.00177506	Up	200	65	270	74	37	52
FvH4_2g39500	1.66026	1.07042e-25	1.41714e-23	Up	1498	1487	2053	569	445	521	APL2	ADPGLC-PPase large subunit
FvH4_3g07680	1.65906	1.38867e-12	4.09539e-11	Up	956	1107	1332	320	387	309		Protein of unknown function (DUF688)
FvH4_4g34850	1.65751	1.40306e-06	1.48537e-05	Up	290	507	413	86	135	143
FvH4_3g36110	1.65703	8.97512e-27	1.30918e-24	Up	1442	1539	1701	578	438	421	emb2474,TIM9	Tim10/DDP family zinc finger protein
FvH4_7g32420	1.65642	1.3158e-09	2.43193e-08	Up	1712	1216	1059	630	292	334		Rhodanese/Cell cycle control phosphatase superfamily protein
FvH4_3g43504	1.65512	3.49506e-12	9.69701e-11	Up	227	271	349	107	72	82	BGLU17	beta glucosidase 17
FvH4_7g30650	1.65497	0.000622741	0.0032701	Up	299	774	240	96	119	194
FvH4_4g36140	1.65309	2.58136e-09	4.53366e-08	Up	343	370	319	164	63	101		Pentatricopeptide repeat (PPR-like) superfamily protein
FvH4_7g06750	1.65267	1.83543e-08	2.75314e-07	Up	1643	1207	755	470	270	392	CHY1	beta-hydroxyisobutyryl-CoA hydrolase 1
FvH4_1g25140	1.65234	5.57602e-05	0.000398334	Up	60	55	64	17	23	14	BGAL6,MUM2	Glycosyl hydrolase family 35 protein
FvH4_7g03200	1.65161	4.67862e-06	4.36003e-05	Up	105	87	70	26	29	25		Phosphatidylinositol-4-phosphate 5-kinase family protein
FvH4_7g01620	1.6504	7.91766e-10	1.51869e-08	Up	1103	586	1350	375	263	289		Uncharacterised protein family (UPF0114)
FvH4_5g27180	1.65038	1.645e-21	1.41598e-19	Up	533	588	624	183	162	191		Polyketide cyclase/dehydrase and lipid transport superfamily protein
FvH4_2g22520	1.64858	2.24488e-09	3.98871e-08	Up	4600	8770	5728	2647	1507	1910	IAA16	indoleacetic acid-induced protein 16
FvH4_6g43551	1.64639	0.00264379	0.0113625	Up	51	155	53	26	29	26	CYCP2;1	cyclin p2;1
FvH4_4g06671	1.64436	1.95095e-05	0.000156849	Up	252	412	337	102	50	166	ATNAP3,AtSTAR1,NAP3	non-intrinsic ABC protein 3
FvH4_5g14500	1.64299	4.51611e-12	1.22919e-10	Up	1493	1490	1344	349	430	542
FvH4_7g22630	1.64106	1.26006e-06	1.35042e-05	Up	252	171	174	100	47	42	CYP71A22	cytochrome P450, family 71, subfamily A, polypeptide 22
FvH4_3g46040	1.64044	1.9877e-18	1.27422e-16	Up	601	625	842	221	197	218		P-loop containing nucleoside triphosphate hydrolases superfamily protein
FvH4_5g08580	1.64025	2.95341e-11	7.09597e-10	Up	1197	1438	1291	327	447	419		Squamosa promoter-binding protein-like (SBP domain) transcription factor family protein
FvH4_6g16241	1.63896	0.000169058	0.00105138	Up	46	40	75	22	13	15		RNA-binding (RRM/RBD/RNP motifs) family protein
FvH4_7g06850	1.63395	1.31458e-07	1.70608e-06	Up	1958	823	2328	615	450	503	ATPTPKIS1,ATSEX4,DSP4,SEX4	dual specificity protein phosphatase (DsPTP1) family protein
FvH4_1g30550	1.63319	1.12574e-06	1.22639e-05	Up	109	92	177	38	36	42		Zn-dependent exopeptidases superfamily protein
FvH4_3g21940	1.6318	1.43979e-06	1.5203e-05	Up	20740	7843	25130	7454	4483	4700	THI1,THI4,TZ	thiazole biosynthetic enzyme, chloroplast (ARA6) (THI1) (THI4)
FvH4_7g12740	1.6316	3.35696e-11	7.97033e-10	Up	834	1213	1567	372	332	416	XSP1	xylem serine peptidase 1
FvH4_6g36170	1.62952	7.40449e-20	5.48247e-18	Up	968	1231	1124	427	282	342		Cysteine proteinases superfamily protein
FvH4_4g30460	1.62951	0.00691469	0.0257596	Up	32	20	36	12	3	13	ATNRP1,NRP1	nodulin-related protein 1
FvH4_7g14480	1.62819	8.45214e-09	1.35368e-07	Up	2031	2781	1406	657	604	700	CYP86A8,LCR	cytochrome P450, family 86, subfamily A, polypeptide 8
FvH4_6g00380	1.62813	2.67769e-06	2.65265e-05	Up	1321	2496	1146	788	397	433	ATF2,TRXF2	thioredoxin F2
FvH4_7g32120	1.62655	1.56081e-10	3.35285e-09	Up	916	775	884	433	180	216		Tetratricopeptide repeat (TPR)-like superfamily protein
FvH4_4g03950	1.62449	0.00021789	0.00131675	Up	44	49	89	25	16	16
FvH4_2g15670	1.62378	3.30675e-05	0.000250256	Up	71	94	62	34	17	22	ATB',BETA	Protein phosphatase 2A regulatory B subunit family protein
FvH4_6g11970	1.62353	1.53738e-11	3.87286e-10	Up	1244	1222	775	407	292	331	ATPTR5,PTR5	peptide transporter 5
FvH4_2g00640	1.62295	0.000282964	0.0016522	Up	55	103	84	42	14	23		Dihydrodipicolinate reductase, bacterial/plant
FvH4_7g03440	1.6209	4.3241e-12	1.18221e-10	Up	274	195	289	100	69	69	DRP4C	Dynamin related protein 4C
FvH4_4g18021	1.62071	0.000641089	0.00335487	Up	86	64	150	17	36	37
FvH4_6g48430	1.62034	3.46232e-07	4.16504e-06	Up	93	74	95	36	20	27		Protein of unknown function (DUF674)
FvH4_5g04800	1.61868	0.000851382	0.00429215	Up	53	37	44	24	10	9		SGNH hydrolase-type esterase superfamily protein
FvH4_5g30240	1.61848	1.69462e-15	7.41132e-14	Up	683	962	839	292	229	266
FvH4_4g36240	1.61792	0.0135206	0.0447746	Up	36	17	22	9	3	12
FvH4_7g01564	1.61791	0.000823728	0.00418042	Up	53	35	63	14	21	11		NAD(P)-binding Rossmann-fold superfamily protein
FvH4_3g28150	1.61722	7.51201e-10	1.4443e-08	Up	277	373	285	137	71	94		NAD(P)-binding Rossmann-fold superfamily protein
FvH4_3g14960	1.61334	1.47816e-07	1.90116e-06	Up	3767	8341	5625	2638	1470	1670		Phosphoglycerate kinase family protein
FvH4_6g29070	1.61243	0.009959	0.0348966	Up	25	17	27	12	6	4		Plant protein of unknown function (DUF247)
FvH4_3g05090	1.61206	9.61138e-08	1.28012e-06	Up	660	545	494	295	98	166		Mitochondrial transcription termination factor family protein
FvH4_3g12380	1.60916	0.000177596	0.00109775	Up	96	230	158	52	63	37
FvH4_5g01641	1.60913	0.00163481	0.00748432	Up	39	26	30	12	10	8	CYP87A2	cytochrome P450, family 87, subfamily A, polypeptide 2
FvH4_7g21370	1.60905	2.20977e-12	6.31807e-11	Up	467	653	665	240	132	204	PPL1	PsbP-like protein 1
FvH4_1g27612	1.6069	0.0151583	0.049262	Up	40	46	35	27	10	3	CRK3	cysteine-rich RLK (RECEPTOR-like protein kinase) 3
FvH4_2g37890	1.60675	1.90763e-05	0.000153823	Up	9460	16909	9558	7063	2152	2924	DRT112,PETE2	Cupredoxin superfamily protein
FvH4_7g17510	1.60582	0.00105332	0.00514411	Up	243	228	154	29	49	119		D-arabinono-1,4-lactone oxidase family protein
FvH4_2g30680	1.60458	3.8975e-14	1.40241e-12	Up	2717	2828	3176	1392	678	766		Plastid-lipid associated protein PAP / fibrillin family protein
FvH4_2g39460	1.60333	6.21187e-05	0.000435833	Up	60	80	91	18	28	26	CYP722A1	cytochrome P450, family 722, subfamily A, polypeptide 1
FvH4_1g07950	1.60302	7.35324e-12	1.93439e-10	Up	996	1025	882	466	230	252	LUT2	Lycopene beta/epsilon cyclase protein
FvH4_6g17390	1.60189	2.02733e-05	0.000162347	Up	1964	1811	667	567	339	549		Exostosin family protein
FvH4_6g24590	1.60055	0.000148507	0.000934308	Up	195	456	190	76	95	98	ACA4,ATACA4	alpha carbonic anhydrase 4
FvH4_6g25071	1.59977	0.00948549	0.0335025	Up	34	22	17	7	9	7
FvH4_6g09680	1.59938	0.00139887	0.0065772	Up	55	27	42	20	9	11		RNI-like superfamily protein
FvH4_7g12980	1.59743	1.48319e-05	0.000122145	Up	282	292	202	50	94	98
FvH4_5g10310	1.59742	0.000118117	0.00076749	Up	104	163	176	54	60	25
FvH4_6g53590	1.59705	1.28346e-10	2.78655e-09	Up	1637	2467	2396	979	595	537	RPL27	ribosomal protein large subunit 27
FvH4_5g31910	1.5963	0.0127346	0.0426826	Up	30	17	16	7	7	6		basic helix-loop-helix (bHLH) DNA-binding superfamily protein
FvH4_1g03010	1.59611	3.77604e-07	4.50242e-06	Up	434	760	611	307	131	161		chloroplast thylakoid lumen protein
FvH4_6g36350	1.59589	0.000200677	0.00122182	Up	51	103	115	40	18	30
FvH4_3g39310	1.59477	2.69936e-09	4.7171e-08	Up	3694	1839	4036	940	928	1123		Leucine-rich repeat protein kinase family protein
FvH4_4g03251	1.59474	0.000384808	0.00215344	Up	84	57	43	25	20	14		2-oxoglutarate (2OG) and Fe(II)-dependent oxygenase superfamily protein
FvH4_5g26520	1.58971	0.00572567	0.0219788	Up	18	30	32	12	7	7		Cysteine/Histidine-rich C1 domain family protein
FvH4_2g05731	1.58728	9.105e-22	8.16557e-20	Up	1357	1044	1091	392	326	403		Plant protein of unknown function (DUF869)
FvH4_7g30150	1.58563	1.71315e-07	2.18152e-06	Up	303	304	230	143	57	79		Protein of unknown function (DUF819)
FvH4_4g02162	1.58495	1.06932e-07	1.41185e-06	Up	233	181	151	82	39	65		acylaminoacyl-peptidase-related
FvH4_3g32620	1.58196	0.00435775	0.0173825	Up	42	34	31	19	11	5		Late embryogenesis abundant (LEA) protein-related
FvH4_2g07611	1.5813	1.26805e-07	1.65186e-06	Up	168	109	215	63	44	51
FvH4_5g11640	1.57735	1.05067e-05	8.93345e-05	Up	74	53	70	25	16	23	ABIL2	ABL interactor-like protein 2
FvH4_5g04620	1.57492	0.00368586	0.0150398	Up	54	21	74	14	15	18
FvH4_5g18190	1.57488	5.68333e-08	7.87072e-07	Up	176	188	130	59	51	51		Nucleotide-diphospho-sugar transferase family protein
FvH4_5g14270	1.57198	4.59329e-06	4.28871e-05	Up	197	191	111	56	57	49		C2H2-like zinc finger protein
FvH4_6g05092	1.57044	2.34074e-16	1.14041e-14	Up	442	503	432	165	134	151	SFP1	Major facilitator superfamily protein
FvH4_3g06540	1.57023	1.69829e-06	1.76119e-05	Up	84	103	110	35	35	26	PGP9	P-glycoprotein 9
FvH4_1g24510	1.56962	1.14283e-05	9.63968e-05	Up	196	297	168	90	41	92	ATHDA14,hda14	histone deacetylase 14
FvH4_6g32700	1.56916	2.80805e-19	1.9433e-17	Up	408	418	439	173	108	135		Leucine-rich repeat protein kinase family protein
FvH4_6g54200	1.56875	2.98444e-06	2.9223e-05	Up	112	162	158	48	55	36		Tetratricopeptide repeat (TPR)-like superfamily protein
FvH4_7g23650	1.5664	4.92567e-05	0.000356263	Up	88	136	144	31	30	59		HSP20-like chaperones superfamily protein
FvH4_6g11790	1.56627	5.71361e-05	0.000406138	Up	99	210	216	46	59	64		Plant protein of unknown function (DUF247)
FvH4_3g16950	1.56594	0.00832084	0.0300557	Up	24	29	26	13	9	4		HXXXD-type acyl-transferase family protein
FvH4_4g31140	1.5656	7.62553e-05	0.000521499	Up	4708	8217	5172	1012	2383	2337	AT-EXP1,ATEXP1,ATEXPA1,ATHEXP,ALPHA,1.2,EXP1,EXPA1	expansin A1
FvH4_2g21040	1.56557	1.05669e-08	1.66285e-07	Up	420	486	851	196	174	196		Long-chain fatty alcohol dehydrogenase family protein
FvH4_5g26750	1.56501	5.34851e-13	1.67683e-11	Up	1554	2270	1830	784	452	653
FvH4_4g31981	1.56447	0.00204328	0.0090912	Up	111	76	35	27	16	31		glyoxal oxidase-related protein
FvH4_6g34980	1.56393	3.64267e-07	4.36476e-06	Up	311	648	558	171	161	164
FvH4_1g18230	1.56239	4.69504e-09	7.85517e-08	Up	228	202	306	117	57	70		Thioredoxin superfamily protein
FvH4_3g01080	1.56212	0.0140639	0.0462342	Up	21	35	28	4	10	13		Protein of unknown function (DUF506)
FvH4_7g12670	1.56177	1.11975e-22	1.10883e-20	Up	5477	3672	4906	1836	1308	1455	AGL6	AGAMOUS-like 6
FvH4_6g04990	1.56152	8.30985e-06	7.24964e-05	Up	966	334	937	295	226	199	RBK2	ROP binding protein kinases 2
FvH4_7g17630	1.56147	2.02071e-18	1.29198e-16	Up	4843	5822	4774	2136	1463	1521		UDP-Glycosyltransferase superfamily protein
FvH4_4g29640	1.56061	4.1953e-07	4.96345e-06	Up	196	123	127	52	49	44		Squamosa promoter-binding protein-like (SBP domain) transcription factor family protein
FvH4_4g20990	1.55851	0.00855792	0.0307208	Up	96	356	139	30	57	108		Pectin lyase-like superfamily protein
FvH4_5g12040	1.55728	2.3077e-10	4.83782e-09	Up	3217	1577	2992	859	781	871	ATSYTF,NTMC2T3,NTMC2TYPE3,SYTF	C2 domain-containing protein
FvH4_7g30023	1.55698	2.40115e-13	7.80935e-12	Up	471	528	515	164	126	210	ATDTX35,DTX35,FFT	detoxifying efflux carrier 35
FvH4_2g02750	1.55691	2.93271e-05	0.000225579	Up	69	129	132	37	36	35		Calcium-dependent lipid-binding (CaLB domain) family protein
FvH4_1g15920	1.55419	3.85864e-06	3.65887e-05	Up	124	94	122	49	19	46		EF hand calcium-binding protein family
FvH4_6g09130	1.55387	4.95936e-08	6.91924e-07	Up	278	201	182	101	49	72
FvH4_3g41080	1.55291	4.15087e-16	1.9634e-14	Up	345	385	389	127	106	136		RNA-binding KH domain-containing protein
FvH4_6g14650	1.5521	0.00194138	0.00868229	Up	48	89	51	14	26	21	ATEXO70H4,EXO70H4	exocyst subunit exo70 family protein H4
FvH4_4g34062	1.54859	6.26663e-06	5.63525e-05	Up	113	141	191	77	34	39	CRR3	chlororespiratory reduction 3
FvH4_7g04430	1.54829	2.16678e-12	6.21705e-11	Up	995	1476	1160	513	326	383		cytochrome b6f complex subunit (petM), putative
FvH4_2g12220	1.54645	0.00901314	0.0320648	Up	26	34	93	23	16	11		GC-rich sequence DNA-binding factor-like protein with Tuftelin interacting domain
FvH4_7g08870	1.54608	0.00583094	0.0223153	Up	40	18	32	13	6	11		NB-ARC domain-containing disease resistance protein
FvH4_2g18240	1.54594	0.00730046	0.026929	Up	39	26	46	22	4	12		Oxidoreductase, zinc-binding dehydrogenase family protein
FvH4_1g08750	1.54573	4.25126e-05	0.000312967	Up	55	62	68	18	18	25		ARM repeat superfamily protein
FvH4_2g21772	1.54489	5.939e-06	5.37222e-05	Up	91	100	81	26	27	37	DMR6	2-oxoglutarate (2OG) and Fe(II)-dependent oxygenase superfamily protein
FvH4_2g32080	1.54478	1.72458e-13	5.73135e-12	Up	1517	2184	1754	616	549	647	NDL2	N-MYC downregulated-like 2
FvH4_6g47580	1.54191	2.52772e-10	5.26283e-09	Up	580	716	819	220	172	312	GT72B1,UGT72B1	UDP-Glycosyltransferase superfamily protein
FvH4_7g25590	1.5415	3.09825e-15	1.29457e-13	Up	1452	1590	1958	702	368	618
FvH4_2g01280	1.54058	0.000523608	0.00281756	Up	124	83	51	40	18	30		NAD(P)-linked oxidoreductase superfamily protein
FvH4_5g03430	1.53968	2.31266e-22	2.19208e-20	Up	2357	1898	2469	781	735	691		Late embryogenesis abundant (LEA) hydroxyproline-rich glycoprotein family
FvH4_1g21630	1.53931	5.40122e-10	1.06108e-08	Up	311	470	494	181	109	140	FKBP16-2	FK506-binding protein 16-2
FvH4_4g31640	1.53812	3.37374e-12	9.3925e-11	Up	2134	1994	3351	775	733	943	ATHB13	Homeobox-leucine zipper protein family
FvH4_3g38270	1.53728	0.00427008	0.0170831	Up	484	288	286	271	61	43	CYP86,CYP86A1	cytochrome P450, family 86, subfamily A, polypeptide 1
FvH4_2g37150	1.53525	0.00195791	0.0087497	Up	45	31	70	13	12	23	ATGLR2.8,GLR2.8	glutamate receptor 2.8
FvH4_6g20660	1.53428	2.99778e-09	5.20128e-08	Up	262	322	350	89	89	132		Glutaredoxin family protein
FvH4_6g50570	1.53409	7.51014e-13	2.30702e-11	Up	418	297	372	157	104	103	ATHB-1,ATHB1,HAT5,HB-1,HD-ZIP-1	homeobox 1
FvH4_3g02630	1.5337	2.60271e-06	2.58256e-05	Up	150	169	239	52	74	55	XTH8	xyloglucan endotransglucosylase/hydrolase 8
FvH4_2g18570	1.53351	5.68829e-09	9.388e-08	Up	1908	1259	2816	888	491	624		Vacuolar iron transporter (VIT) family protein
FvH4_2g31660	1.5332	2.99242e-08	4.34936e-07	Up	640	1008	1196	302	341	290	CYP711A1,MAX1	cytochrome P450, family 711, subfamily A, polypeptide 1
FvH4_4g20510	1.53296	0.0154025	0.0498876	Up	24	28	17	5	7	11	ATC/VIF1,C/VIF1	cell wall / vacuolar inhibitor of fructosidase 1
FvH4_6g32030	1.53203	1.24257e-06	1.33638e-05	Up	83	114	113	41	32	31	TINY2	Integrase-type DNA-binding superfamily protein
FvH4_1g22250	1.5312	5.79479e-05	0.00041083	Up	1596	533	2041	439	386	534	ATCNGC1,CNGC1	cyclic nucleotide gated channel 1
FvH4_4g31910	1.52859	2.70966e-05	0.000210147	Up	3887	1324	5023	1306	879	1195	AMY3,ATAMY3	alpha-amylase-like 3
FvH4_3g16050	1.52756	2.23285e-14	8.43288e-13	Up	15374	16223	14680	7548	3975	4361	PSBR	photosystem II subunit R
FvH4_2g39020	1.52381	6.12121e-16	2.83484e-14	Up	530	602	522	192	166	199		Protein of unknown function (DUF726)
FvH4_3g22121	1.52321	2.47412e-17	1.37917e-15	Up	1071	1267	1090	495	308	368	CHL	chloroplastic lipocalin
FvH4_6g34590	1.52212	9.81668e-07	1.08402e-05	Up	139	188	162	56	63	44		NAD(P)-binding Rossmann-fold superfamily protein
FvH4_6g44751	1.52199	0.00367165	0.0149894	Up	193	39	135	55	37	30	CYP71B7	cytochrome P450, family 71 subfamily B, polypeptide 7
FvH4_5g04610	1.52169	6.92425e-11	1.5764e-09	Up	565	448	734	173	190	213
FvH4_2g12210	1.52079	9.24892e-06	7.96408e-05	Up	103	100	184	57	38	35
FvH4_6g38950	1.52058	8.12492e-38	2.67463e-35	Up	5091	4940	5937	2077	1415	1916	ATPAO2,PAO2	polyamine oxidase 2
FvH4_2g09250	1.51974	4.11421e-06	3.88307e-05	Up	1545	990	2837	821	396	602	APL3	Glucose-1-phosphate adenylyltransferase family protein
FvH4_3g00441	1.51942	7.74096e-15	3.11171e-13	Up	2096	1297	1513	621	481	548		Heavy metal transport/detoxification superfamily protein
FvH4_5g34192	1.51937	0.00574301	0.0220344	Up	40	29	52	10	20	9	ATGWD2,GWD3,PWD	phosphoglucan, water dikinase
FvH4_2g39400	1.51928	6.04616e-09	9.91147e-08	Up	201	206	182	93	44	66		basic helix-loop-helix (bHLH) DNA-binding superfamily protein
FvH4_5g23540	1.51906	6.77303e-09	1.09994e-07	Up	562	961	718	250	235	273		membrane protein, putative
FvH4_3g38920	1.51615	7.83301e-10	1.50364e-08	Up	228	267	346	97	96	88		2-oxoglutarate (2OG) and Fe(II)-dependent oxygenase superfamily protein
FvH4_7g02700	1.51615	3.33934e-05	0.000252472	Up	3717	7419	2565	1764	1368	1619
FvH4_1g00750	1.51548	1.18785e-12	3.55918e-11	Up	280	355	376	127	104	111
FvH4_7g07390	1.51531	9.96323e-14	3.38973e-12	Up	1068	1179	1148	554	288	331	ATGSTU8,GSTU8	glutathione S-transferase TAU 8
FvH4_3g14860	1.51508	4.18617e-05	0.000308361	Up	133	133	183	79	47	27		Domain of unknown function (DUF2431)
FvH4_4g01061	1.51476	0.000394888	0.00220479	Up	364	99	346	118	63	92	ATCLH2,CLH2	chlorophyllase 2
FvH4_4g37070	1.51347	0.000789663	0.00402768	Up	113	300	128	89	52	49	YLS8	mRNA splicing factor, thioredoxin-like U5 snRNP
FvH4_4g29850	1.51176	1.49787e-06	1.57548e-05	Up	185	116	177	48	40	73	ATMES13,MES13	methyl esterase 13
FvH4_6g05320	1.5115	1.05305e-10	2.32359e-09	Up	1690	2367	2172	1036	508	627	TLP18.3	thylakoid lumen 18.3 kDa protein
FvH4_4g07780	1.51083	1.90821e-07	2.40476e-06	Up	313	369	331	187	77	91
FvH4_3g17161	1.51016	0.00317466	0.0132855	Up	54	38	27	11	14	15		F-box/RNI-like superfamily protein
FvH4_7g16810	1.50988	5.40554e-05	0.000387975	Up	252	463	195	138	78	104		Integrase-type DNA-binding superfamily protein
FvH4_6g39813	1.50964	0.000563534	0.00299339	Up	199	673	320	129	114	170	ATUGT85A1,UGT85A1	UDP-Glycosyltransferase superfamily protein
FvH4_2g10092	1.50911	0.00258751	0.0111541	Up	42	39	63	22	6	22
FvH4_6g45521	1.50822	2.38156e-12	6.78536e-11	Up	1054	986	938	359	226	440		NAD(P)-binding Rossmann-fold superfamily protein
FvH4_1g25851	1.504	0.00038747	0.00216684	Up	49	48	40	16	12	19
FvH4_4g34890	1.50314	5.82369e-10	1.13948e-08	Up	29046	38831	23523	13988	7929	10149	MLP423	MLP-like protein 423
FvH4_1g10640	1.50299	0.00219983	0.00968874	Up	551	269	778	87	271	143	ATHCHIB,B-CHI,CHI-B,HCHIB,PR-3,PR3	basic chitinase
FvH4_1g04780	1.50189	0.000168189	0.00104651	Up	68	43	57	18	16	23
FvH4_2g39310	1.50134	3.88613e-09	6.57404e-08	Up	174	193	200	67	46	82		TRAM, LAG1 and CLN8 (TLC) lipid-sensing domain containing protein
FvH4_2g08670	1.49997	1.20217e-06	1.29663e-05	Up	264	394	326	97	134	99	LAC11	laccase 11
FvH4_4g15080	1.49891	3.13792e-16	1.49882e-14	Up	937	1252	1197	429	326	410
FvH4_2g29991	1.49709	2.45603e-08	3.61504e-07	Up	1946	2506	1607	968	429	757		2-oxoglutarate (2OG) and Fe(II)-dependent oxygenase superfamily protein
FvH4_1g26810	1.49534	2.64939e-14	9.84803e-13	Up	3398	3251	2404	1155	841	1141	CER8,LACS1	AMP-dependent synthetase and ligase family protein
FvH4_4g13600	1.4952	0.00507718	0.0198015	Up	33	25	28	13	5	12	DGL1	dolichyl-diphosphooligosaccharide-protein glycosyltransferase 48kDa subunit family protein
FvH4_2g38960	1.49468	5.44545e-09	9.01775e-08	Up	1183	738	1290	303	378	388	VHA-A3	vacuolar proton ATPase A3
FvH4_4g23980	1.49441	0.00313049	0.0131176	Up	38	76	41	16	21	16
FvH4_6g01130	1.4933	7.74658e-06	6.8027e-05	Up	112	194	141	67	45	44	AVDE1,NPQ1	non-photochemical quenching 1
FvH4_5g09720	1.49023	0.000708269	0.0036616	Up	68	145	73	45	29	27
FvH4_4g09940	1.48831	7.25798e-06	6.42224e-05	Up	326	573	833	179	190	218		CAP (Cysteine-rich secretory proteins, Antigen 5, and Pathogenesis-related 1 protein) superfamily protein
FvH4_3g02090	1.48714	6.34566e-07	7.25729e-06	Up	48831	37944	26692	20113	10907	9049	PRXR1	Peroxidase superfamily protein
FvH4_7g24510	1.48645	0.00777138	0.0283739	Up	31	20	35	16	7	7	EFR	EF-TU receptor
FvH4_3g18760	1.48617	2.83831e-10	5.83962e-09	Up	1353	2071	2483	703	618	707		sodium/calcium exchanger family protein / calcium-binding EF hand family protein
FvH4_4g21180	1.4833	5.81348e-08	8.03269e-07	Up	304	493	341	165	114	121		S-adenosyl-L-methionine-dependent methyltransferases superfamily protein
FvH4_6g15622	1.48305	5.91523e-08	8.15478e-07	Up	294	346	541	133	108	165	UBQ3	polyubiquitin 3
FvH4_3g22190	1.48228	1.25419e-08	1.93981e-07	Up	400	618	657	265	136	191		Ankyrin repeat family protein
FvH4_1g09250	1.48164	9.14923e-06	7.89218e-05	Up	958	1998	1584	848	376	409	ATPRX,Q	Thioredoxin superfamily protein
FvH4_6g13200	1.48015	0.00180875	0.00817764	Up	82	79	91	17	18	52	RLK	receptor lectin kinase
FvH4_6g00660	1.47976	1.38221e-05	0.00011476	Up	235	271	357	66	121	101	PIN5	Auxin efflux carrier family protein
FvH4_6g19330	1.4791	5.99813e-13	1.86608e-11	Up	430	554	637	221	149	196		chaperone protein dnaJ-related
FvH4_4g15060	1.47894	1.75228e-06	1.81178e-05	Up	129	154	154	39	48	63
FvH4_6g18290	1.47809	1.39841e-07	1.80622e-06	Up	324	493	670	172	160	179		GDSL-like Lipase/Acylhydrolase superfamily protein
FvH4_7g32030	1.47737	7.32766e-12	1.92975e-10	Up	679	782	741	366	203	210	PPH1,TAP38	thylakoid-associated phosphatase 38
FvH4_3g00220	1.47666	2.49491e-17	1.38758e-15	Up	701	661	681	226	226	252		Phototropic-responsive NPH3 family protein
FvH4_5g18260	1.47351	0.00552828	0.0213252	Up	228	908	209	190	152	143	CYP716A1	cytochrome P450, family 716, subfamily A, polypeptide 1
FvH4_4g11392	1.47227	0.00137046	0.00645982	Up	76	39	53	25	21	12		disease resistance protein (TIR-NBS-LRR class), putative
FvH4_7g07830	1.47178	6.03797e-13	1.87609e-11	Up	357	338	375	170	86	123	ATGLR1.4,GLR1.4	glutamate receptor 1.4
FvH4_6g09750	1.47162	0.000904717	0.00452265	Up	2405	477	1542	428	517	539	ATWRKY70,WRKY70	WRKY DNA-binding protein 70
FvH4_6g19270	1.4703	6.19064e-07	7.09666e-06	Up	125	157	227	72	48	58	AtcwINV4,cwINV4	cell wall invertase 4
FvH4_6g45340	1.46956	2.23917e-11	5.4986e-10	Up	587	779	726	313	224	199	APE1	acclimation of photosynthesis to environment
FvH4_4g35030	1.46889	1.24524e-06	1.33807e-05	Up	108	91	114	40	24	46		DNA polymerase lambda (POLL)
FvH4_4g28390	1.46816	5.40866e-09	8.97514e-08	Up	1221	786	1115	375	410	279
FvH4_1g14780	1.46795	0.000352439	0.00199336	Up	278	196	187	149	42	51		GDSL-like Lipase/Acylhydrolase superfamily protein
FvH4_5g29660	1.467	1.15942e-06	1.25806e-05	Up	384	467	393	240	85	128		Plastid-lipid associated protein PAP / fibrillin family protein
FvH4_6g07910	1.46697	1.77367e-07	2.24917e-06	Up	2661	4214	3007	1793	870	914	CRB,CSP41B	chloroplast RNA binding
FvH4_5g37490	1.46631	0.00174402	0.00791582	Up	49	42	74	33	11	15		Leucine-rich repeat receptor-like protein kinase family protein
FvH4_6g42010	1.46343	1.78501e-11	4.46437e-10	Up	1490	2030	2280	634	599	788		Zinc finger C-x8-C-x5-C-x3-H type family protein
FvH4_6g50680	1.46214	2.89481e-05	0.000223016	Up	191	129	167	75	26	74		Uncharacterised protein family (UPF0497)
FvH4_1g09980	1.46019	8.40203e-07	9.36292e-06	Up	366	335	235	92	97	139	HMG1,HMGR1	hydroxy methylglutaryl CoA reductase 1
FvH4_2g15410	1.45954	2.54834e-07	3.12891e-06	Up	440	520	614	158	224	155		Flavin-binding monooxygenase family protein
FvH4_6g44370	1.45887	9.34169e-12	2.42347e-10	Up	4149	5472	4653	2375	1336	1422	PETC,PGR1	photosynthetic electron transfer C
FvH4_1g13491	1.45792	0.00395416	0.0160032	Up	45	23	36	12	13	11
FvH4_1g14430	1.45779	1.49651e-08	2.27702e-07	Up	20504	27915	21599	12891	5984	6630	MSP-1,OE33,OEE1,OEE33,PSBO-1,PSBO1	PS II oxygen-evolving complex 1
FvH4_6g03500	1.45752	0.00609445	0.0231644	Up	42	36	52	25	15	6
FvH4_6g17331	1.45751	2.63032e-07	3.22307e-06	Up	639	630	639	378	141	177		FKBP-like peptidyl-prolyl cis-trans isomerase family protein
FvH4_2g00990	1.4563	9.11755e-22	8.16557e-20	Up	4797	4425	4818	1611	1625	1650		S-adenosyl-L-methionine-dependent methyltransferases superfamily protein
FvH4_3g33551	1.45582	0.00253925	0.0109771	Up	47	37	46	22	6	19
FvH4_5g05550	1.45572	3.93605e-09	6.65386e-08	Up	1346	1456	1128	703	354	367
FvH4_7g33050	1.45531	0.00101095	0.00497609	Up	66	84	43	22	25	21		Heavy metal transport/detoxification superfamily protein
FvH4_2g38400	1.45527	4.3526e-26	5.9567e-24	Up	4831	4399	5214	1914	1626	1519	TUB1	tubulin beta-1 chain
FvH4_7g28511	1.4544	0.000430175	0.00237137	Up	65	53	54	27	10	25	ATSBT1.3,SBT1.3	subtilase 1.3
FvH4_3g22910	1.45357	0.00133208	0.006307	Up	46	30	41	13	12	16		Uncharacterised protein family (UPF0497)
FvH4_7g20700	1.45345	0.00179913	0.00814021	Up	76	34	58	27	19	13	ACAM-2,CAM5	calmodulin 5
FvH4_6g47570	1.45003	1.83173e-05	0.000148292	Up	268	324	373	85	78	178	UGT71B5	UDP-glucosyl transferase 71B5
FvH4_4g06020	1.44909	1.39173e-05	0.000115472	Up	1050	489	1083	487	232	219		NB-ARC domain-containing disease resistance protein
FvH4_6g08630	1.44618	0.0118768	0.040256	Up	21	40	23	10	10	10		Pectinacetylesterase family protein
FvH4_6g27920	1.44603	5.82565e-14	2.05373e-12	Up	2150	3036	2637	1126	734	958		uridylyltransferase-related
FvH4_2g21830	1.44528	2.17585e-05	0.000172664	Up	154	134	275	94	55	51		2-oxoglutarate (2OG) and Fe(II)-dependent oxygenase superfamily protein
FvH4_3g15091	1.44526	7.31771e-05	0.000503416	Up	196	101	177	81	52	35		S-locus lectin protein kinase family protein
FvH4_3g08560	1.44487	6.0126e-14	2.11352e-12	Up	6604	8995	7603	3605	2201	2588	APE2,TPT	Glucose-6-phosphate/phosphate translocator-related
FvH4_7g00900	1.44422	4.7206e-09	7.89251e-08	Up	498	803	664	302	176	235		Mog1/PsbP/DUF1795-like photosystem II reaction center PsbP family protein
FvH4_2g34471	1.44397	3.16613e-06	3.07769e-05	Up	268	391	237	155	82	91	LHCA5	photosystem I light harvesting complex gene 5
FvH4_2g29820	1.44331	0.000104596	0.000689757	Up	161	85	92	52	25	45	ABCG40,ATABCG40,ATPDR12,PDR12	pleiotropic drug resistance 12
FvH4_4g28270	1.43959	3.66248e-14	1.33161e-12	Up	838	1139	1014	398	301	375		Protein of unknown function, DUF617
FvH4_5g16670	1.43954	1.01141e-05	8.62375e-05	Up	215	403	238	114	100	94	CYP77A5P	cytochrome P450, family 77, subfamily A, polypeptide 5 pseudogene
FvH4_1g09610	1.43818	4.10551e-10	8.22453e-09	Up	10645	17852	13760	5387	4220	5628	ATPME44,PME44	pectin methylesterase 44
FvH4_5g10480	1.43797	2.1724e-11	5.34543e-10	Up	524	730	740	289	215	211		Subtilase family protein
FvH4_2g40540	1.43783	1.27104e-25	1.67366e-23	Up	1216	991	1222	490	319	421		Protein kinase protein with adenine nucleotide alpha hydrolases-like domain
FvH4_7g03940	1.43719	1.59427e-10	3.41569e-09	Up	640	942	792	363	211	291		proline-rich family protein
FvH4_3g35710	1.43557	0.00278913	0.0118844	Up	35	40	63	12	19	17
FvH4_3g36080	1.435	8.89255e-15	3.55119e-13	Up	8010	8163	10651	4384	2619	2682	ATOEP16-1,ATOEP16-L,OEP16,OEP16-1	outer plastid envelope protein 16-1
FvH4_7g31950	1.43192	4.48701e-05	0.000328239	Up	268	189	311	159	49	76	ATCNGC1,CNGC1	cyclic nucleotide gated channel 1
FvH4_7g28320	1.42742	5.81135e-11	1.34439e-09	Up	1052	1355	1223	615	354	361		2 iron, 2 sulfur cluster binding
FvH4_5g27290	1.42592	0.00411771	0.0165579	Up	88	67	55	47	19	12		Chaperone DnaJ-domain superfamily protein
FvH4_5g33211	1.42535	3.1675e-08	4.58741e-07	Up	189	241	303	108	80	76		Nuclear transport factor 2 (NTF2) family protein
FvH4_1g04450	1.42399	0.000116771	0.000759966	Up	74	75	124	38	35	24		ATP-dependent caseinolytic (Clp) protease/crotonase family protein
FvH4_5g11060	1.42346	2.38502e-07	2.9462e-06	Up	263	214	236	69	71	115	ATOPT7,OPT7	oligopeptide transporter 7
FvH4_2g03581	1.42322	2.24957e-05	0.00017769	Up	230	369	323	184	67	95
FvH4_6g33230	1.42057	0.000181681	0.00111959	Up	76	51	56	22	18	26	ATGEX1,GEX1	gamete expressed protein 1
FvH4_5g30280	1.4187	3.71783e-05	0.000277726	Up	441	503	232	204	104	132		nodulin MtN21 /EamA-like transporter family protein
FvH4_3g07310	1.41574	1.29353e-18	8.47352e-17	Up	1109	1122	1494	516	404	425		NAD(P)-binding Rossmann-fold superfamily protein
FvH4_7g30272	1.41329	0.00046545	0.00253428	Up	97	128	65	40	23	45	ATHS83,AtHsp90-1,ATHSP90.1,HSP81-1,HSP81.1,HSP83,HSP90.1	heat shock protein 90.1
FvH4_3g00530	1.41308	4.42193e-08	6.22649e-07	Up	556	788	728	345	152	278
FvH4_3g31040	1.41239	3.87836e-08	5.51207e-07	Up	415	685	699	240	211	201
FvH4_3g07300	1.41195	0.00235944	0.0102893	Up	178	183	77	48	31	84
FvH4_5g12770	1.41171	0.00152135	0.0070443	Up	116	65	115	58	33	17		Oleosin family protein
FvH4_5g10920	1.41157	1.13245e-21	1.00315e-19	Up	4462	5059	4844	1823	1467	1945		Protein of unknown function, DUF538
FvH4_6g48670	1.40781	1.7665e-13	5.85469e-12	Up	1510	1280	1177	632	419	408		alpha/beta-Hydrolases superfamily protein
FvH4_2g10051	1.40745	0.000117711	0.000765468	Up	84	62	64	22	23	31
FvH4_4g02430	1.40517	0.000201814	0.00122782	Up	276	611	690	144	214	203
FvH4_3g16360	1.4044	0.00153192	0.00708519	Up	401	100	401	143	77	108	ATGSTU19,GST8,GSTU19	glutathione S-transferase TAU 19
FvH4_2g03560	1.40422	1.06048e-11	2.73368e-10	Up	720	875	696	279	270	286	scpl18	serine carboxypeptidase-like 18
FvH4_5g19681	1.4035	5.30742e-06	4.86413e-05	Up	207	137	130	74	38	64	ATCUL1,AXR6,CUL1	cullin 1
FvH4_5g06020	1.40236	0.00885366	0.0315835	Up	93	27	114	22	30	30		Tetratricopeptide repeat (TPR)-like superfamily protein
FvH4_2g34230	1.40192	0.000434807	0.00239257	Up	1590	1997	1242	294	757	649		Subtilisin-like serine endopeptidase family protein
FvH4_7g15550	1.39974	1.0377e-10	2.29803e-09	Up	2091	1614	3035	840	753	835		Fatty acid/sphingolipid desaturase
FvH4_5g26560	1.39777	0.00150754	0.00699366	Up	335	1028	420	185	250	219		Domain of unknown function (DUF23)
FvH4_6g35050	1.39771	3.10037e-18	1.93159e-16	Up	1522	1720	1510	614	517	616		inter-alpha-trypsin inhibitor heavy chain-related
FvH4_5g10820	1.39712	0.00221375	0.00973412	Up	113	255	94	82	48	46
FvH4_1g25540	1.39696	1.73754e-17	9.93581e-16	Up	1239	1092	1079	419	353	479	AtFAAH,FAAH	fatty acid amide hydrolase
FvH4_4g25050	1.39339	9.40817e-14	3.22793e-12	Up	1421	1803	1451	613	529	583	ATKCR1,KCR1,YBR159	beta-ketoacyl reductase 1
FvH4_6g06920	1.3914	8.15091e-08	1.09942e-06	Up	295	313	316	176	80	93		Tetratricopeptide repeat (TPR)-like superfamily protein
FvH4_5g38540	1.39123	1.96448e-05	0.00015778	Up	115	101	202	60	43	50		disease resistance protein (TIR-NBS-LRR class), putative
FvH4_6g05540	1.39086	5.31026e-09	8.8299e-08	Up	424	334	485	166	99	196	HAP5C,NF-YC9	nuclear factor Y, subunit C9
FvH4_1g23170	1.39065	0.000234237	0.00140404	Up	288	135	215	119	71	46		Protein of unknown function (DUF3511)
FvH4_4g06310	1.38981	9.19158e-05	0.000614285	Up	75	101	91	50	22	29		F-box family protein
FvH4_1g18850	1.38802	0.000275333	0.00161519	Up	31223	23262	19893	4421	11149	10699	PCK1,PEPCK	phosphoenolpyruvate carboxykinase 1
FvH4_3g23370	1.38798	7.19113e-07	8.14393e-06	Up	154	201	146	64	56	66
FvH4_4g34880	1.38708	0.00103672	0.00507528	Up	216	165	87	68	32	78		nodulin MtN21 /EamA-like transporter family protein
FvH4_5g21670	1.38697	8.08938e-05	0.000548448	Up	150	231	373	84	93	96	anac071,NAC071	NAC domain containing protein 71
FvH4_7g22470	1.38552	1.80883e-08	2.71658e-07	Up	366	394	484	137	118	204
FvH4_6g52070	1.38497	2.41215e-11	5.88778e-10	Up	1411	1165	1938	719	479	471	ATRBP31,ATRBP33,CP31,RBP31	31-kDa RNA binding protein
FvH4_2g36880	1.3848	1.49507e-09	2.7404e-08	Up	7924	9579	12812	4046	2533	4739	AHA5,HA5	H(+)-ATPase 5
FvH4_5g02091	1.38412	1.24865e-11	3.19171e-10	Up	512	400	492	236	118	174	HMA5	heavy metal atpase 5
FvH4_4g03304	1.38236	1.13577e-10	2.49255e-09	Up	570	585	845	256	188	297		2-oxoglutarate (2OG) and Fe(II)-dependent oxygenase superfamily protein
FvH4_2g39431	1.38188	0.00456451	0.018074	Up	45	46	32	25	10	12
FvH4_5g04930	1.38186	4.11668e-05	0.000303702	Up	402	730	737	382	147	191
FvH4_4g05890	1.38159	0.00272926	0.0116701	Up	59	38	48	25	8	22		PB1 domain-containing protein tyrosine kinase
FvH4_5g23700	1.38029	4.48749e-28	7.23942e-26	Up	1485	1315	1508	644	461	499	ATPRR1,PRR1	pinoresinol reductase 1
FvH4_6g01040	1.38009	0.000450077	0.00246278	Up	1264	985	365	382	271	335
FvH4_5g33410	1.37846	1.13958e-11	2.92828e-10	Up	492	597	487	215	156	221
FvH4_2g10210	1.37793	6.36901e-13	1.9714e-11	Up	990	1197	1533	489	416	471		Subtilase family protein
FvH4_3g00440	1.37785	0.000210318	0.00127447	Up	75	82	128	44	37	24		pentatricopeptide (PPR) repeat-containing protein
FvH4_6g44530	1.37576	6.88402e-05	0.000477763	Up	277	395	555	251	111	106	CYP71B34	cytochrome P450, family 71, subfamily B, polypeptide 34
FvH4_5g23760	1.37495	1.37422e-06	1.45992e-05	Up	146	223	181	84	62	61		Domain of unknown function (DUF1995)
FvH4_6g38460	1.37204	8.66368e-07	9.64567e-06	Up	34899	43022	24041	18594	10389	10243	AB140,CAB1,CAB140,LHCB1.3	chlorophyll A/B binding protein 1
FvH4_6g50270	1.37198	1.59666e-05	0.000130519	Up	326	710	701	274	189	193		Heavy metal transport/detoxification superfamily protein
FvH4_3g02560	1.37107	2.58344e-08	3.78884e-07	Up	358	314	469	208	105	119	ATPMEPCRA,PMEPCRA	methylesterase PCR A
FvH4_6g13120	1.36947	0.0128337	0.0429375	Up	25	38	28	8	10	16		NAD-dependent epimerase/dehydratase family protein
FvH4_2g10090	1.36892	7.54129e-09	1.21178e-07	Up	211	241	211	80	75	93	XK-1,XK1	xylulose kinase-1
FvH4_6g07740	1.3683	0.00125627	0.0060029	Up	704	435	1888	364	314	423		Ribonuclease T2 family protein
FvH4_6g03680	1.3679	1.55602e-08	2.36019e-07	Up	408	543	455	222	170	138		Rubredoxin-like superfamily protein
FvH4_2g27000	1.36702	4.33373e-06	4.06662e-05	Up	1176	1825	894	616	370	518	ATCAO,CAO,CH1	Pheophorbide a oxygenase family protein with Rieske [2Fe-2S] domain
FvH4_4g36690	1.36567	0.000131492	0.000842266	Up	630	248	735	278	164	160		Phototropic-responsive NPH3 family protein
FvH4_5g03400	1.36556	0.00741897	0.0273124	Up	26	54	37	19	10	16		Late embryogenesis abundant (LEA) hydroxyproline-rich glycoprotein family
FvH4_5g26030	1.36477	2.14508e-15	9.16739e-14	Up	556	496	542	258	145	203		NAD(P)-binding Rossmann-fold superfamily protein
FvH4_6g37280	1.36404	1.28804e-12	3.83579e-11	Up	468	601	557	247	168	202	PGR7	proton gradient regulation 7
FvH4_4g14190	1.36288	8.9735e-05	0.000601526	Up	4877	11054	6401	4497	1906	2401	ATGSL1,GLN2,GS2	glutamine synthetase 2
FvH4_5g31840	1.36265	2.50383e-07	3.08515e-06	Up	640	817	1262	432	307	281		Major facilitator superfamily protein
FvH4_3g34940	1.3616	0.00804303	0.0292256	Up	179	188	69	30	51	82	GAMMA-TIP,GAMMA-TIP1,TIP1;1	gamma tonoplast intrinsic protein
FvH4_2g07870	1.36089	1.63609e-07	2.08884e-06	Up	848	1365	960	539	343	337		NAD(P)-binding Rossmann-fold superfamily protein
FvH4_2g08440	1.3578	0.000677761	0.00352407	Up	422	1241	547	304	221	333	LEW1	Undecaprenyl pyrophosphate synthetase family protein
FvH4_2g15730	1.35672	2.21389e-05	0.000175326	Up	1239	507	1317	395	281	468		Major facilitator superfamily protein
FvH4_5g05280	1.35563	1.48688e-11	3.7534e-10	Up	425	393	368	144	132	171	ATMYB66,MYB66,WER,WER1	myb domain protein 66
FvH4_4g29730	1.35431	5.07082e-05	0.000366001	Up	545	609	384	163	131	295	PGL1	6-phosphogluconolactonase 1
FvH4_4g07870	1.35366	7.68774e-20	5.66097e-18	Up	1235	1180	1569	544	418	542	ATHPT,HPT1,TPT1,VTE2	homogentisate phytyltransferase 1
FvH4_1g15820	1.3533	1.409e-14	5.48296e-13	Up	1538	1594	1391	755	468	514	ICK2,KRP2	KIP-related protein 2
FvH4_3g17820	1.35329	1.28999e-07	1.67775e-06	Up	1282	1404	1211	372	530	542	TBL43	TRICHOME BIREFRINGENCE-LIKE 43
FvH4_5g04360	1.35283	3.54641e-07	4.26199e-06	Up	120	127	120	52	44	43
FvH4_4g33650	1.35273	7.79759e-05	0.000531327	Up	74	79	70	39	19	28		EF hand calcium-binding protein family
FvH4_1g09580	1.35158	4.25208e-08	6.00816e-07	Up	812	597	1171	357	321	281		Plant invertase/pectin methylesterase inhibitor superfamily
FvH4_6g52200	1.35152	4.58861e-21	3.7891e-19	Up	1408	1523	1829	685	519	600		CCT motif family protein
FvH4_4g11723	1.35111	0.0149817	0.0488319	Up	23	22	28	11	5	12		Tetratricopeptide repeat (TPR)-like superfamily protein
FvH4_1g00540	1.35077	5.59314e-17	2.97487e-15	Up	1795	2036	2022	971	585	695		Rhodanese/Cell cycle control phosphatase superfamily protein
FvH4_7g28730	1.34839	1.30142e-07	1.6899e-06	Up	158	204	218	85	71	64
FvH4_2g35830	1.34661	0.000178662	0.00110322	Up	112	186	108	67	35	57
FvH4_6g31830	1.34625	1.08942e-06	1.19166e-05	Up	379	471	755	191	181	230	SGB1	Major facilitator superfamily protein
FvH4_1g13420	1.34587	2.53372e-07	3.11566e-06	Up	674	348	723	237	190	228	CLM,CYP90B1,DWF4,PSC1,SAV1,SNP2	Cytochrome P450 superfamily protein
FvH4_3g14540	1.34446	3.96716e-10	7.98018e-09	Up	654	779	616	355	205	236		Uncharacterized conserved protein (DUF2358)
FvH4_5g19680	1.3437	3.40199e-05	0.000256651	Up	419	283	323	122	166	90		RING/U-box superfamily protein
FvH4_6g45590	1.34272	2.97416e-05	0.000228478	Up	412	635	406	290	149	133
FvH4_3g06340	1.34146	2.65694e-12	7.4911e-11	Up	5171	5205	6955	2983	1886	1784	COR314-TM2,COR413IM2	cold regulated 314 thylakoid membrane 2
FvH4_6g21711	1.34095	0.00183826	0.00828953	Up	53	71	117	25	24	42		Disease resistance-responsive (dirigent-like protein) family protein
FvH4_7g31770	1.34041	5.33548e-12	1.43457e-10	Up	10967	13799	15193	6111	3499	5896	GLT1	NADH-dependent glutamate synthase 1
FvH4_5g27300	1.34	0.00263348	0.0113202	Up	35	34	39	13	13	15	AtRLP32,RLP32	receptor like protein 32
FvH4_3g22760	1.33957	0.000145483	0.000917416	Up	150	125	182	100	38	41
FvH4_7g17180	1.33947	4.84374e-12	1.31104e-10	Up	428	360	422	210	115	143		ATPase, F1 complex, OSCP/delta subunit protein
FvH4_4g19970	1.33914	0.000203963	0.00123904	Up	134	249	237	67	94	71	ATCP1,CP1	Ca2+-binding protein 1
FvH4_4g34090	1.33877	8.50273e-05	0.000573281	Up	265	415	255	187	97	85	CRR23	inorganic carbon transport protein-related
FvH4_4g27070	1.33844	8.59903e-08	1.15475e-06	Up	928	1500	1118	434	438	482	MEE31,PMI1	Mannose-6-phosphate isomerase, type I
FvH4_4g19340	1.33758	1.00362e-07	1.3316e-06	Up	2372	1243	2398	912	729	627		cAMP-regulated phosphoprotein 19-related protein
FvH4_5g24660	1.33683	8.06782e-05	0.000547138	Up	7731	7292	3061	3195	1817	2116	ATGSTF13	Glutathione S-transferase family protein
FvH4_6g07700	1.33675	0.00653136	0.0245266	Up	48	54	52	37	13	11		RNA ligase/cyclic nucleotide phosphodiesterase family protein
FvH4_3g13620	1.33672	1.5805e-05	0.000129458	Up	256	205	136	80	70	79		disease resistance family protein / LRR family protein
FvH4_1g04210	1.3359	3.32444e-13	1.07263e-11	Up	5430	6329	5048	2149	1863	2444	ATPDR4,PDR4	pleiotropic drug resistance 4
FvH4_1g27280	1.33589	1.60599e-16	8.03324e-15	Up	881	747	1094	384	301	352	ALIS5	ALA-interacting subunit 5
FvH4_5g24860	1.33387	6.358e-07	7.268e-06	Up	168	119	202	65	53	68		DNA/RNA polymerases superfamily protein
FvH4_6g15530	1.33249	8.70433e-05	0.000585254	Up	203	341	169	102	77	100
FvH4_5g18290	1.33073	1.17385e-05	9.86376e-05	Up	121	95	159	51	34	59		Protein of unknown function (DUF761)
FvH4_3g28350	1.33035	6.79793e-08	9.28758e-07	Up	403	505	539	268	118	185		Saccharopine dehydrogenase
FvH4_6g27380	1.32918	1.77766e-06	1.8349e-05	Up	491	274	625	215	139	178		ATP synthase protein I -related
FvH4_6g53143	1.32914	3.71361e-05	0.00027758	Up	83	96	143	46	39	38		Plant protein of unknown function (DUF247)
FvH4_3g13210	1.32751	3.05182e-08	4.43042e-07	Up	499	734	635	331	175	231	ATFKBP13,FKBP13	FK506-binding protein 13
FvH4_7g24810	1.32734	7.55476e-05	0.00051724	Up	161	115	191	52	73	49	LBD21	LOB domain-containing protein 21
FvH4_6g07300	1.32698	1.53748e-05	0.00012619	Up	468	282	696	188	188	166		Adenine nucleotide alpha hydrolases-like superfamily protein
FvH4_6g22960	1.32225	0.00279834	0.0119028	Up	40	44	40	22	9	18
FvH4_6g31661	1.32048	1.24904e-10	2.71667e-09	Up	1208	1695	1394	600	532	533
FvH4_3g32870	1.31878	0.00688085	0.0256689	Up	67	44	111	50	15	23		Serine protease inhibitor (SERPIN) family protein
FvH4_5g21610	1.31776	1.2006e-06	1.29663e-05	Up	2206	3704	2751	1669	856	940		Single hybrid motif superfamily protein
FvH4_5g03440	1.31689	0.0044045	0.0175575	Up	645	123	350	166	116	147	MPL1	Myzus persicae-induced lipase 1
FvH4_7g06520	1.31569	0.00339221	0.0140201	Up	73	108	53	48	24	22		Leucine-rich repeat protein kinase family protein
FvH4_4g12490	1.3148	3.20163e-18	1.98452e-16	Up	1620	1243	1376	657	428	574	ATB2	NAD(P)-linked oxidoreductase superfamily protein
FvH4_4g11630	1.31285	0.000273548	0.00160531	Up	66	70	91	42	17	31		4'-phosphopantetheinyl transferase superfamily
FvH4_6g49351	1.31128	3.09958e-16	1.48341e-14	Up	714	751	821	348	277	265		Protein of unknown function (DUF185)
FvH4_6g20590	1.31117	0.00174612	0.0079239	Up	61	57	54	23	12	33
FvH4_1g13000	1.31012	0.000919079	0.00458391	Up	147	293	128	91	53	85		alpha/beta-Hydrolases superfamily protein
FvH4_7g28453	1.3094	0.000236248	0.00141387	Up	229	200	180	139	41	68	CYP704A2	cytochrome P450, family 704, subfamily A, polypeptide 2
FvH4_5g00571	1.30915	1.31331e-09	2.42917e-08	Up	304	297	367	126	95	157	CYP706A6	cytochrome P450, family 706, subfamily A, polypeptide 6
FvH4_3g20280	1.30859	6.87298e-05	0.000477133	Up	96	72	103	45	21	41		Protein of unknown function (DUF2921)
FvH4_3g44681	1.30794	2.46309e-10	5.14586e-09	Up	405	421	455	220	151	132	EDA3	DnaJ/Hsp40 cysteine-rich domain superfamily protein
FvH4_1g03680	1.30719	8.6813e-06	7.54465e-05	Up	213	324	201	100	86	105		Lactoylglutathione lyase / glyoxalase I family protein
FvH4_2g22050	1.30657	0.00294416	0.0124384	Up	69	76	63	45	24	14	ATMYOS3,ATXIJ,MYA3,XI-16,XIJ	P-loop containing nucleoside triphosphate hydrolases superfamily protein
FvH4_1g13670	1.30448	5.56012e-07	6.41917e-06	Up	236	214	221	72	94	92	HR3,MLA10	homolog of RPW8 3
FvH4_2g09570	1.30398	8.79715e-06	7.63171e-05	Up	623	384	979	287	231	246
FvH4_6g17730	1.30367	9.39748e-11	2.09253e-09	Up	1288	1621	1715	567	517	721	ATCSLA09,ATCSLA9,CSLA09,CSLA9,RAT4	Nucleotide-diphospho-sugar transferases superfamily protein
FvH4_3g21440	1.30359	7.15482e-05	0.000493054	Up	114	125	179	42	57	61		basic helix-loop-helix (bHLH) DNA-binding superfamily protein
FvH4_6g53680	1.30203	9.53069e-05	0.000633127	Up	84	87	84	27	33	39		Peroxidase superfamily protein
FvH4_4g05260	1.30154	1.90972e-12	5.51848e-11	Up	1552	1313	1115	555	465	542
FvH4_4g00650	1.30152	5.08617e-05	0.000366782	Up	167	230	166	60	82	76
FvH4_6g45730	1.30079	0.00541055	0.0209341	Up	699	916	240	171	244	313		Methylenetetrahydrofolate reductase family protein
FvH4_7g22400	1.30052	2.61745e-10	5.42648e-09	Up	2380	3396	2600	1266	862	1212	ATTSC13,CER10,ECR,TSC13	3-oxo-5-alpha-steroid 4-dehydrogenase family protein
FvH4_6g00230	1.30026	4.65456e-11	1.08919e-09	Up	5922	3996	4621	1969	1944	1707	AtCRT3,CRT3,EBS2,PSL1	calreticulin 3
FvH4_4g23530	1.30007	1.93219e-17	1.09716e-15	Up	19738	23742	22466	8988	7526	9408	AGL9,SEP3	K-box region and MADS-box transcription factor family protein
FvH4_3g11981	1.29925	0.000219451	0.00132552	Up	139	108	97	41	30	65		O-fucosyltransferase family protein
FvH4_2g20300	1.29909	8.50905e-05	0.000573549	Up	12971	5913	4955	4040	2441	2994	ABCG40,ATABCG40,ATPDR12,PDR12	pleiotropic drug resistance 12
FvH4_4g16850	1.29666	3.44285e-08	4.93631e-07	Up	289	251	375	108	110	137		inosine-uridine preferring nucleoside hydrolase family protein
FvH4_6g07710	1.29637	0.00337829	0.013972	Up	55	30	44	21	12	18		F-box family protein
FvH4_7g30073	1.29533	0.0024419	0.0105971	Up	1473	486	2173	815	417	390		MATE efflux family protein
FvH4_1g26090	1.29328	7.63133e-05	0.000521603	Up	252	538	405	217	133	132	ROC4	rotamase CYP 4
FvH4_2g00740	1.29261	3.74472e-06	3.56195e-05	Up	349	579	598	278	170	163		Leucine-rich repeat (LRR) family protein
FvH4_6g32920	1.29238	3.06532e-11	7.35677e-10	Up	525	540	475	208	163	240	ATRAB1A,ATRABD2B,RAB1A	RAB GTPase homolog 1A
FvH4_5g07070	1.29169	5.96141e-07	6.84999e-06	Up	551	861	828	426	220	260		Haloacid dehalogenase-like hydrolase (HAD) superfamily protein
FvH4_4g01950	1.29163	1.06065e-13	3.58855e-12	Up	463	465	449	207	170	167		Protein kinase superfamily protein
FvH4_6g00420	1.29087	1.96904e-15	8.47453e-14	Up	1116	1189	1032	513	396	416	scpl20	serine carboxypeptidase-like 20
FvH4_1g25130	1.29029	1.31612e-21	1.14503e-19	Up	1497	1519	1505	629	523	635	BGAL10	beta-galactosidase 10
FvH4_1g23480	1.28941	0.00253533	0.0109621	Up	86	51	115	30	41	25		RING/U-box superfamily protein
FvH4_2g19060	1.28918	0.000297718	0.00172717	Up	217	225	182	55	105	79		Phototropic-responsive NPH3 family protein
FvH4_7g30010	1.28749	0.0114017	0.0389053	Up	65	128	66	65	18	26		Protein of unknown function (DUF677)
FvH4_7g29110	1.28724	6.91646e-06	6.15358e-05	Up	470	481	275	185	155	149	ATRBL1,RBL1	RHOMBOID-like 1
FvH4_2g41361	1.28646	2.52665e-08	3.71449e-07	Up	667	640	531	224	196	310		Peroxidase superfamily protein
FvH4_5g12950	1.28603	5.68266e-07	6.55443e-06	Up	1187	1795	1565	893	478	477	CaS	calcium sensing receptor
FvH4_3g12400	1.28538	0.000376811	0.00211549	Up	162	107	171	37	61	71		P-loop containing nucleoside triphosphate hydrolases superfamily protein
FvH4_3g12160	1.28511	3.31127e-08	4.77257e-07	Up	900	1120	1372	475	308	574	ATPP2-A10,PP2-A10	phloem protein 2-A10
FvH4_3g15100	1.28422	0.000122115	0.000791149	Up	159	92	208	74	56	50		S-locus lectin protein kinase family protein
FvH4_2g38630	1.28294	3.60909e-05	0.000270419	Up	550	1017	900	511	218	287		DnaJ/Hsp40 cysteine-rich domain superfamily protein
FvH4_5g27471	1.28263	0.000833516	0.0042213	Up	148	69	86	45	41	33		Zinc knuckle (CCHC-type) family protein
FvH4_2g19810	1.28245	0.000793399	0.0040425	Up	128	308	307	85	100	107	ARR24,RR24	response regulator 24
FvH4_2g15040	1.28169	6.4047e-06	5.74442e-05	Up	652	447	325	228	167	175	ATMYB52,BW52,MYB52	myb domain protein 52
FvH4_6g53240	1.28094	0.000170632	0.00106009	Up	1978	1657	1008	1032	458	426	ATCLC-B,CLC-B	chloride channel B
FvH4_2g38060	1.28052	3.03899e-09	5.26154e-08	Up	219	198	232	87	86	83	ATCAD9,CAD9	cinnamyl alcohol dehydrogenase 9
FvH4_6g11080	1.28009	3.05677e-08	4.43495e-07	Up	462	309	328	155	142	137	AtRLP6,RLP6	receptor like protein 6
FvH4_4g15420	1.27878	1.04284e-09	1.96318e-08	Up	267	268	237	108	92	108		Sec14p-like phosphatidylinositol transfer family protein
FvH4_3g12460	1.27759	1.44857e-07	1.86902e-06	Up	2692	2624	1589	1092	786	913	ABS,AGL32,TT16	K-box region and MADS-box transcription factor family protein
FvH4_5g01830	1.27601	0.000161722	0.00100937	Up	199	113	109	68	39	63	ATOSM34,OSM34	osmotin 34
FvH4_2g31570	1.27578	0.00941376	0.0332926	Up	47	31	32	13	10	21	ATCHITIV,ATEP3,CHIV,EP3	homolog of carrot EP3-3 chitinase
FvH4_2g12201	1.27414	0.00137251	0.00646823	Up	187	196	454	180	73	87
FvH4_6g46730	1.27276	1.19123e-14	4.68796e-13	Up	1064	1209	1473	535	441	518	PTF1,TCP13,TFPD	plastid transcription factor 1
FvH4_3g42150	1.27017	0.0104435	0.0362398	Up	302	671	219	240	64	208		Aldolase superfamily protein
FvH4_5g27060	1.26925	0.00648912	0.024383	Up	241	767	241	217	157	144
FvH4_4g06912	1.2688	2.83124e-14	1.04657e-12	Up	1072	1036	1010	554	310	408	ACA8,AT-ACA8	autoinhibited Ca2+ -ATPase, isoform 8
FvH4_6g48710	1.26842	1.33043e-06	1.41897e-05	Up	194	243	272	111	98	74	DEG8,DEGP8	Trypsin family protein with PDZ domain
FvH4_3g15070	1.26783	0.00860173	0.0308449	Up	108	276	217	97	31	124	ATPTR2,ATPTR2-B,NTR1,PTR2,PTR2-B	peptide transporter 2
FvH4_5g12550	1.26723	1.06152e-05	9.01627e-05	Up	3733	2191	5037	2106	1187	1115	CYP94D2	cytochrome P450, family 94, subfamily D, polypeptide 2
FvH4_6g01060	1.26703	2.78373e-06	2.74541e-05	Up	10546	12954	7607	6142	3309	3433		Subtilisin-like serine endopeptidase family protein
FvH4_6g07900	1.26609	1.73193e-07	2.20427e-06	Up	339	472	347	198	131	144		Photosystem II reaction center PsbP family protein
FvH4_3g01760	1.26605	2.92452e-07	3.54964e-06	Up	290	253	301	97	125	110		S-adenosyl-L-methionine-dependent methyltransferases superfamily protein
FvH4_5g19290	1.26449	0.000104742	0.000690529	Up	148	92	119	71	38	37		2-oxoglutarate (2OG) and Fe(II)-dependent oxygenase superfamily protein
FvH4_7g31160	1.26444	0.00024019	0.00143443	Up	67	87	125	40	31	41		Haloacid dehalogenase-like hydrolase (HAD) superfamily protein
FvH4_5g04400	1.26351	6.05263e-05	0.000425887	Up	222	255	331	162	99	67		UDP-Glycosyltransferase superfamily protein
FvH4_7g17690	1.26288	2.26281e-05	0.00017862	Up	264	218	355	170	93	77		RNA-binding (RRM/RBD/RNP motifs) family protein
FvH4_4g36570	1.26236	0.0068586	0.0255985	Up	258	1086	487	356	209	203		Ribosomal protein L12/ ATP-dependent Clp protease adaptor protein ClpS family protein
FvH4_4g23680	1.26153	2.13302e-05	0.000169861	Up	95	136	155	59	45	52		Protein of unknown function (DUF579)
FvH4_4g24630	1.26079	9.37917e-07	1.03853e-05	Up	190	199	153	79	70	70	ATMRP3,MRP3	multidrug resistance-associated protein 3
FvH4_6g44360	1.26057	6.46833e-10	1.25653e-08	Up	643	528	450	250	178	231	CYCD6;1	Cyclin D6;1
FvH4_6g49350	1.25962	4.51851e-15	1.85617e-13	Up	712	731	922	392	257	311	ATH2,ATTRX2,ATTRXH2,TRX2,TRXH2	thioredoxin 2
FvH4_4g34120	1.25861	2.4536e-06	2.45259e-05	Up	1394	2494	2836	1095	822	808		Pectin lyase-like superfamily protein
FvH4_4g18001	1.25785	1.49892e-08	2.27926e-07	Up	642	942	804	321	299	345	RALFL33	ralf-like 33
FvH4_1g00343	1.25767	2.5546e-08	3.75332e-07	Up	1232	1726	1277	774	452	526	AER,AT-AER	alkenal reductase
FvH4_4g24060	1.25617	0.000497508	0.00268959	Up	241	203	243	114	38	134	CYP76C4	cytochrome P450, family 76, subfamily C, polypeptide 4
FvH4_6g00480	1.2527	1.35905e-11	3.45941e-10	Up	2471	1577	2403	1062	760	786		Ribonuclease E inhibitor RraA/Dimethylmenaquinone methyltransferase
FvH4_6g16090	1.25263	3.5091e-05	0.000263832	Up	233	201	133	88	73	70	ADK2	adenosine kinase 2
FvH4_6g33520	1.25234	0.00010079	0.000666641	Up	249	214	248	84	125	70	ATHMA2,HMA2	heavy metal atpase 2
FvH4_6g47680	1.25126	0.00632804	0.0239068	Up	45	32	43	18	19	11
FvH4_3g36330	1.25008	6.26339e-05	0.00043913	Up	148	129	150	57	35	83
FvH4_6g34750	1.24925	5.93245e-05	0.000419148	Up	285	219	143	104	73	89		Plant protein of unknown function (DUF247)
FvH4_7g14440	1.24902	2.48505e-06	2.47996e-05	Up	10474	9016	5231	4025	2930	3224	AtGPAT8,GPAT8	glycerol-3-phosphate acyltransferase 8
FvH4_5g04720	1.24809	1.20187e-13	4.04387e-12	Up	649	785	778	358	246	304		Pentatricopeptide repeat (PPR) superfamily protein
FvH4_3g21600	1.24736	2.94733e-06	2.88921e-05	Up	788	1265	1232	662	325	387		Translation protein SH3-like family protein
FvH4_7g07630	1.24566	0.00546432	0.0210986	Up	32	43	46	18	18	13
FvH4_1g06840	1.24524	0.00243515	0.0105778	Up	276	257	108	114	52	105		S-adenosyl-L-methionine-dependent methyltransferases superfamily protein
FvH4_2g17960	1.24349	1.09137e-05	9.24083e-05	Up	113	147	171	59	48	69	ATNS2,NS2,SYNC2,SYNC2_ARATH	asparaginyl-tRNA synthetase 2
FvH4_5g10070	1.24341	8.93801e-17	4.58379e-15	Up	947	1031	1070	519	328	411	NIP5;1,NLM6,NLM8	NOD26-like intrinsic protein 5;1
FvH4_2g15070	1.24234	1.96148e-05	0.000157591	Up	361	255	194	113	92	127
FvH4_7g29340	1.24172	4.41768e-05	0.000324043	Up	121	101	135	66	46	34		RNI-like superfamily protein
FvH4_1g28070	1.2415	0.000136063	0.000868125	Up	1542	771	2144	865	481	474	NDF5	NDH-dependent cyclic electron flow 5
FvH4_3g06710	1.24084	0.0013676	0.00645133	Up	97	46	97	38	23	37		GDSL-like Lipase/Acylhydrolase superfamily protein
FvH4_5g16140	1.2369	0.0151608	0.049262	Up	40	27	31	22	9	10
FvH4_6g53561	1.23646	7.75673e-08	1.05091e-06	Up	262	325	394	134	129	136
FvH4_6g53290	1.23634	1.002e-07	1.3309e-06	Up	518	730	711	354	239	219	GHS1	Ribosomal protein S21 family protein
FvH4_3g25840	1.23602	0.00736536	0.0271437	Up	36	37	50	26	14	11
FvH4_2g39350	1.23503	4.2925e-09	7.22552e-08	Up	3442	4903	4916	1786	1810	1800	AtbZIP44,bZIP44	basic leucine-zipper 44
FvH4_7g22670	1.23501	0.00348099	0.0143286	Up	153	155	68	43	46	66		Protein of unknown function, DUF547
FvH4_1g08390	1.23403	4.54956e-08	6.39143e-07	Up	180	201	210	93	60	92	ATMYB123,ATTT2,MYB123,TT2	Duplicated homeodomain-like superfamily protein
FvH4_7g16190	1.23399	2.60224e-06	2.58256e-05	Up	3059	5460	4004	2392	1338	1560	TROL	thylakoid rhodanese-like
FvH4_6g44420	1.2332	7.32936e-14	2.54698e-12	Up	2423	2892	2879	1462	911	1042	PSB29,THF1	photosystem II reaction center PSB29 protein
FvH4_2g20470	1.23275	0.000424799	0.00234598	Up	413	1103	760	418	251	293	PSB28	photosystem II reaction center PSB28 protein
FvH4_6g07720	1.23271	0.00034514	0.00195662	Up	308	154	204	128	86	60		F-box family protein
FvH4_3g44280	1.23266	4.74344e-05	0.000344309	Up	119	121	116	73	31	46		ARM repeat superfamily protein
FvH4_4g17060	1.23249	0.00257149	0.0110909	Up	70	91	150	32	48	44
FvH4_6g37460	1.23236	2.48531e-12	7.04798e-11	Up	6477	5873	8018	2977	2030	3401	PGDH	D-3-phosphoglycerate dehydrogenase
FvH4_6g18980	1.23233	0.00364449	0.014891	Up	43	35	57	26	13	17
FvH4_2g24710	1.23205	0.000302835	0.00175477	Up	81	91	143	56	28	47
FvH4_1g11630	1.23204	3.14983e-08	4.56454e-07	Up	308	401	473	193	146	148	ATMLO4,MLO4	Seven transmembrane MLO family protein
FvH4_6g31711	1.23147	2.62645e-09	4.6029e-08	Up	685	972	943	431	320	326		D-isomer specific 2-hydroxyacid dehydrogenase family protein
FvH4_3g00445	1.23146	0.00317201	0.013279	Up	37	42	63	20	18	20		Heavy metal transport/detoxification superfamily protein
FvH4_3g00360	1.23065	1.49531e-06	1.57347e-05	Up	215	249	376	140	97	109	ATNUDT2,ATNUDX2,NUDT2	nudix hydrolase homolog 2
FvH4_4g25590	1.23021	1.87406e-08	2.80936e-07	Up	293	274	273	118	86	144	DMR6	2-oxoglutarate (2OG) and Fe(II)-dependent oxygenase superfamily protein
FvH4_6g47010	1.22997	0.0013764	0.00648407	Up	78	102	102	56	39	22
FvH4_1g01790	1.22951	4.12038e-08	5.83221e-07	Up	1069	775	1499	476	396	488	AtDBP1,DBP1	DNA-binding protein phosphatase 1
FvH4_3g07980	1.22897	4.17987e-09	7.04649e-08	Up	547	787	719	333	225	299		Ribosomal protein L34
FvH4_5g08760	1.22895	8.8212e-10	1.67878e-08	Up	1427	1443	1153	599	559	495		HXXXD-type acyl-transferase family protein
FvH4_2g06210	1.22849	1.03557e-07	1.37192e-06	Up	443	291	535	208	139	175
FvH4_5g20090	1.22805	4.68312e-09	7.8406e-08	Up	498	487	501	197	155	263		HXXXD-type acyl-transferase family protein
FvH4_1g24980	1.22791	0.00234481	0.0102365	Up	55	75	60	23	19	37		Photosystem II reaction center PsbP family protein
FvH4_4g02520	1.22757	0.000419785	0.0023225	Up	9130	2616	6441	2802	1927	2713		Plant protein of unknown function (DUF247)
FvH4_2g14090	1.22732	1.70471e-12	4.97921e-11	Up	1291	1361	1165	577	408	607		F-box family protein
FvH4_7g04820	1.22667	2.95374e-11	7.09597e-10	Up	1830	1523	1398	636	588	730	ZIFL1	zinc induced facilitator-like 1
FvH4_1g10880	1.22658	1.02607e-09	1.93461e-08	Up	216	206	243	96	81	97		F-box family protein with a domain of unknown function (DUF295)
FvH4_2g25390	1.22536	0.000282649	0.00165116	Up	140	224	144	68	78	63		alpha/beta-Hydrolases superfamily protein
FvH4_5g14870	1.22533	5.61681e-06	5.11497e-05	Up	5805	10158	7527	4730	2547	2723		Pyridine nucleotide-disulphide oxidoreductase family protein
FvH4_7g00212	1.22473	0.0019458	0.00870037	Up	129	76	138	66	21	58	BGLU17	beta glucosidase 17
FvH4_1g16104	1.22431	1.00579e-06	1.10865e-05	Up	610	1000	863	460	283	299		alpha/beta-Hydrolases superfamily protein
FvH4_1g25230	1.22345	1.29098e-08	1.99292e-07	Up	949	1361	1200	648	389	443	ALDH3,ALDH3I1	aldehyde dehydrogenase 3I1
FvH4_6g48930	1.22004	0.00832882	0.0300801	Up	132	142	87	52	20	83
FvH4_3g07700	1.22002	3.23112e-09	5.53516e-08	Up	6953	10158	9304	3583	3247	4128		Granulin repeat cysteine protease family protein
FvH4_2g09120	1.21948	2.12047e-06	2.15587e-05	Up	2054	2456	1383	1002	744	736		NmrA-like negative transcriptional regulator family protein
FvH4_2g31200	1.21903	1.44482e-05	0.000119468	Up	709	370	533	242	240	174	ACL5	S-adenosyl-L-methionine-dependent methyltransferases superfamily protein
FvH4_1g09760	1.21842	7.35107e-15	2.96477e-13	Up	1527	1778	1933	800	676	694		diacylglycerol acyltransferase family
FvH4_3g14116	1.21833	5.83e-09	9.59586e-08	Up	533	488	494	278	193	162	ATKS,ATKS1,GA2,KS,KS1	Terpenoid cyclases/Protein prenyltransferases superfamily protein
FvH4_2g10050	1.21703	2.95933e-10	6.06811e-09	Up	309	348	424	176	124	151
FvH4_3g24640	1.21621	1.45434e-09	2.66977e-08	Up	2811	3929	3876	1944	1221	1315		Tetratricopeptide repeat (TPR)-like superfamily protein
FvH4_5g25730	1.21498	2.12482e-14	8.08758e-13	Up	812	701	816	425	251	304	ATGLR3.3,GLR3.3	glutamate receptor 3.3
FvH4_1g17210	1.21423	0.00652047	0.0244895	Up	37	72	72	24	18	34		2-oxoglutarate (2OG) and Fe(II)-dependent oxygenase superfamily protein
FvH4_7g10720	1.21272	0.000187752	0.00115089	Up	114	118	109	65	47	31		Plastid-lipid associated protein PAP / fibrillin family protein
FvH4_4g06601	1.21162	0.000446733	0.00244879	Up	76	62	97	33	23	42
FvH4_3g28450	1.21003	7.24734e-08	9.84636e-07	Up	1518	825	1121	587	368	499
FvH4_5g35770	1.20845	0.00252319	0.0109174	Up	50	60	76	36	25	17		disease resistance protein (TIR-NBS-LRR class), putative
FvH4_5g00440	1.20822	2.89935e-05	0.000223295	Up	702	1225	1044	631	311	339
FvH4_6g09150	1.20802	1.0685e-08	1.67819e-07	Up	816	1161	1223	564	382	405		Ribosomal protein L17 family protein
FvH4_5g15670	1.20766	4.84701e-07	5.65756e-06	Up	529	554	669	233	170	333		Major facilitator superfamily protein
FvH4_7g32400	1.20735	1.41774e-12	4.17606e-11	Up	5365	4594	5465	2014	1789	2616		Major facilitator superfamily protein
FvH4_2g10061	1.20728	0.0143252	0.046992	Up	27	30	43	14	9	19	ATORC5,ORC5	origin recognition complex protein 5
FvH4_2g17730	1.20645	4.47997e-07	5.267e-06	Up	764	510	840	425	209	263		Sodium Bile acid symporter family
FvH4_7g13590	1.20448	1.29422e-15	5.77422e-14	Up	5307	6388	6629	2715	2296	2665	NAD-ME2	NAD-dependent malic enzyme 2
FvH4_1g13260	1.20313	0.000260274	0.00153517	Up	77	109	85	40	37	37		Maf-like protein
FvH4_2g26150	1.20217	1.33952e-06	1.42679e-05	Up	124	111	130	61	41	52		Pectin lyase-like superfamily protein
FvH4_7g17511	1.20209	9.98031e-05	0.000661012	Up	126	114	165	85	45	42		D-arabinono-1,4-lactone oxidase family protein
FvH4_3g11140	1.20157	0.000769676	0.00394058	Up	127	131	188	93	29	71	AR411,ATWRKY14,WRKY14	WRKY DNA-binding protein 14
FvH4_5g13360	1.20142	1.05072e-09	1.97648e-08	Up	4373	6335	5281	2375	2039	2328		O-fucosyltransferase family protein
FvH4_3g06171	1.20125	0.00030775	0.00177481	Up	341	195	432	186	74	153	ATPUP10,PUP10	purine permease 10
FvH4_6g37890	1.20038	1.36297e-12	4.03425e-11	Up	1799	2062	1724	818	703	833	GAUT15	galacturonosyltransferase 15
FvH4_5g09700	1.19872	0.0016748	0.0076444	Up	311	819	468	341	162	199		Rubredoxin-like superfamily protein
FvH4_6g45210	1.19753	1.95283e-07	2.45591e-06	Up	795	1117	1030	579	340	344		Ribosomal protein PSRP-3/Ycf65
FvH4_7g25624	1.19732	1.67445e-11	4.20079e-10	Up	1104	1417	1436	694	468	522	HEME2	Uroporphyrinogen decarboxylase
FvH4_5g09090	1.19702	2.11219e-05	0.000168367	Up	516	253	332	198	125	143		Uncharacterised protein family (UPF0497)
FvH4_5g01180	1.19688	7.8688e-07	8.82117e-06	Up	1337	1659	1753	1025	504	523	PGR5-LIKE,A	PGR5-LIKE A
FvH4_7g23710	1.19645	2.93705e-06	2.88029e-05	Up	1310	1815	2754	1027	639	828		HSP20-like chaperones superfamily protein
FvH4_2g14670	1.19637	0.00481696	0.0188986	Up	111	201	172	39	83	76	TED6	tracheary element differentiation-related 6
FvH4_5g34193	1.19613	0.00574893	0.0220507	Up	101	65	157	61	48	25	ATGWD2,GWD3,PWD	phosphoglucan, water dikinase
FvH4_5g33990	1.19494	0.000234717	0.00140622	Up	165	174	153	115	43	57	CRR22	Pentatricopeptide repeat (PPR) superfamily protein
FvH4_5g15220	1.19475	1.70755e-06	1.7689e-05	Up	1003	1823	1634	702	529	670	BHLH161,BNQ3	BANQUO 3
FvH4_5g24450	1.19469	0.000321289	0.00184242	Up	124	79	136	40	41	60		HXXXD-type acyl-transferase family protein
FvH4_2g32940	1.19448	1.06039e-05	9.00983e-05	Up	111	88	109	50	38	42
FvH4_7g15040	1.19377	0.000569723	0.00302429	Up	1514	2686	2342	567	999	1131		Pectin lyase-like superfamily protein
FvH4_6g33170	1.19302	0.000281327	0.00164541	Up	266	245	344	207	84	80	CYP90D1	cytochrome P450, family 90, subfamily D, polypeptide 1
FvH4_7g14070	1.19139	0.00759005	0.027837	Up	345	163	357	66	170	106		disease resistance family protein / LRR family protein
FvH4_6g19930	1.19014	0.0019183	0.0085948	Up	101	140	71	55	30	51		Abscisic acid-responsive (TB2/DP1, HVA22) family protein
FvH4_6g48050	1.19004	2.52273e-05	0.000197205	Up	95	117	113	58	38	43		emp24/gp25L/p24 family/GOLD family protein
FvH4_2g02431	1.18971	0.00137636	0.00648407	Up	190	309	188	70	115	101	ADL6,DRP2A	dynamin-like protein 6
FvH4_4g27360	1.18966	0.00921175	0.0326635	Up	74	56	34	22	25	22	CLE43	CLAVATA3/ESR-RELATED 43
FvH4_2g23000	1.18935	0.000305388	0.00176453	Up	327	131	232	121	78	93	AT-HSFA6B,HSFA6B	heat shock transcription factor A6B
FvH4_1g18300	1.18909	0.00115822	0.00558365	Up	802	2436	1447	729	560	738	SQE3	squalene epoxidase 3
FvH4_3g36930	1.18867	0.00366592	0.0149685	Up	1097	291	1194	470	290	323		Major facilitator superfamily protein
FvH4_4g07430	1.18678	0.000711822	0.0036784	Up	188	193	225	150	43	75		Protein of unknown function (DUF177)
FvH4_7g15800	1.18667	4.17669e-08	5.90849e-07	Up	459	521	580	284	209	171		GDSL-like Lipase/Acylhydrolase superfamily protein
FvH4_5g00572	1.18608	1.77158e-05	0.000143709	Up	3742	5691	4275	3079	1314	1665	CYP706A4	cytochrome P450, family 706, subfamily A, polypeptide 4
FvH4_2g01230	1.18384	0.00971186	0.0341695	Up	74	116	52	43	19	45		Protein kinase protein with adenine nucleotide alpha hydrolases-like domain
FvH4_5g03040	1.18345	1.7881e-07	2.2663e-06	Up	1823	2843	2767	1022	977	1152		Pectin lyase-like superfamily protein
FvH4_5g04860	1.18274	0.000564715	0.00299901	Up	99	115	86	62	37	31		Protein with RING/U-box and TRAF-like domains
FvH4_7g15110	1.18249	1.5159e-06	1.59163e-05	Up	1092	1817	1588	808	588	538		Ribosomal L5P family protein
FvH4_3g06610	1.18227	1.78653e-06	1.8425e-05	Up	8154	10026	5588	3700	3005	3537		GDSL-like Lipase/Acylhydrolase superfamily protein
FvH4_6g10610	1.18218	7.30714e-07	8.25229e-06	Up	316	432	363	214	115	155		Tautomerase/MIF superfamily protein
FvH4_3g01460	1.18186	3.98074e-12	1.09448e-10	Up	1241	1310	1065	592	453	506	SRF8	STRUBBELIG-receptor family 8
FvH4_3g02770	1.18084	0.0059241	0.0226122	Up	66	67	39	22	26	25	CRK25	cysteine-rich RLK (RECEPTOR-like protein kinase) 25
FvH4_4g20880	1.18066	0.00479671	0.0188373	Up	55	65	42	33	15	23		HXXXD-type acyl-transferase family protein
FvH4_2g03400	1.18043	1.77917e-14	6.83605e-13	Up	715	592	678	353	236	262		Homeodomain-like superfamily protein
FvH4_4g02690	1.18023	1.44701e-05	0.00011957	Up	1295	1217	777	677	372	390
FvH4_5g37930	1.17903	2.54653e-07	3.12891e-06	Up	749	987	777	326	333	411		Phosphoglycerate mutase family protein
FvH4_2g13600	1.17874	0.00531634	0.0206089	Up	84	75	43	33	19	36		camphor resistance CrcB family protein
FvH4_4g21731	1.17819	7.91461e-05	0.000537346	Up	114	125	156	83	37	52
FvH4_7g17880	1.17626	5.09658e-05	0.000367424	Up	187	186	267	137	73	67	AtPPa1,PPa1	pyrophosphorylase 1
FvH4_7g21230	1.17472	8.36436e-05	0.00056489	Up	142	107	136	77	32	59		disease resistance protein (TIR-NBS-LRR class), putative
FvH4_5g36600	1.1733	1.1529e-06	1.2521e-05	Up	1992	1417	2479	696	825	935		O-fucosyltransferase family protein
FvH4_2g18560	1.17318	8.51237e-09	1.36243e-07	Up	599	752	665	277	260	326
[truncated: 2,198 more rows]

## Sheet: fvesep3 vs. WT-Pol
Data S1: Sheet 3 , differentially expressed genes in the pairwise comparison between fvesep3 and WT-Pol in fruit at 7 DPA.
[truncated: 4,189 more rows]
